# Supplementary material for: Rab1-AMPylation by Legionella DrrA is allosterically activated by Rab1
Source: Nat Commun. 2021 Jan 19;12:460. doi: 10.1038/s41467-020-20702-2 (PMC7815794; doi:10.1038/s41467-020-20702-2)
Supplement: Supplementary file 4 — Source Data [file 41467_2020_20702_MOESM4_ESM.xlsx]

## Sheet: Figure 1i
[SAMPLE]	also named as DrrA: Rab8a complex in the manuscript
{
[VERSION]
{
ASRFormat	4.0.0	2020-10-26
MHVersion	B.07.00 [7024.0]
}
Sample	1
Well	1,1:A,6
RawSamplePosition	P1-A6
FileName	D:\MassHunter\Data\Christian Pett\Jiqing Du\180919_6_DrrA_16-352_L197C-C1-Rab8a_6-176.d_2nd.d
SampleType	0
SampleID	180919_6_DrrA_16-352_L197C-C1-Rab8a_6-176_2nd
SampleDescription
Date	2019-09-18
Time	15:56:19
UserName
Instrument	Instrument 1
Method	D:\MassHunter\Methods\INTACT PROTEIN\C8 Desalting Method 1.m
DAMethod
AnalysisTime	5.928
FileType	7
[COMPOUND]
{
;Mass	Formula	Name	MassError(ppm)	MassError(mDa)
}
[FUNCTION]
{
Function	1
IonMode	Esi
Type	MS
Description	MS
Polarity	Positive
MassDecimals	4
[SPECTRUM]
{
ProcDesc	+ESI Scan (rt: 2.595-2.736 min, 18 scans) Frag=250.0V 180919_6_DrrA_16-352_L197C-C1-Rab8a_6-176.d_2nd.d
Peak ID	1
Peak Ref	1
Time	2.667
Polarity	Positive
TIC	1.214271E+08
BPI	182729.3894
BPM	322.2722
Continuum	TRUE
Type	MS
[MS]
{
;Mass	% BPI
99.9993148120573	0.0996
100.002181204031	0.0999
100.005047637084	0.0996
100.007914111217	0.0925
100.01078062643	0.0995
100.013647182724	0.1027
100.016513780097	0.1009
100.01938041855	0.0960
100.022247098083	0.0864
100.025113818697	0.0952
100.02798058039	0.0971
100.030847383163	0.0995
100.033714227016	0.0960
100.036581111949	0.1000
100.039448037963	0.1013
100.042315005056	0.0958
100.045182013229	0.0974
100.048049062482	0.1046
100.050916152815	0.1114
100.053783284228	0.1059
100.056650456721	0.1110
100.059517670294	0.1103
100.062384924947	0.1272
100.06525222068	0.2818
100.068119557493	0.8385
100.070986935386	2.0196
100.073854354359	3.0658
100.076721814412	3.3221
100.079589315545	2.5895
100.082456857758	1.6353
100.085324441051	0.9428
100.088192065424	0.6662
100.091059730877	0.5494
100.093927437409	0.4857
100.096795185022	0.4371
100.099662973715	0.4142
100.102530803488	0.4212
100.105398674341	0.4542
100.108266586273	0.5107
100.111134539286	0.5118
100.114002533379	0.4666
100.116870568552	0.3676
100.119738644805	0.3026
100.122606762137	0.2514
100.12547492055	0.2288
100.128343120043	0.2245
100.131211360615	0.2114
100.134079642268	0.2032
100.136947965001	0.1914
100.139816328813	0.1850
100.142684733706	0.1818
100.145553179678	0.1707
100.148421666731	0.1663
100.151290194864	0.1630
100.154158764076	0.1574
100.157027374369	0.1458
100.159896025741	0.1343
100.162764718194	0.1313
100.165633451726	0.1482
100.168502226339	0.1630
100.171371042031	0.1703
100.174239898804	0.1549
100.177108796656	0.1302
100.179977735589	0.1201
100.182846715601	0.1162
100.185715736693	0.1090
100.188584798866	0.1074
100.191453902118	0.1109
100.194323046451	0.1164
100.197192231863	0.1219
100.200061458355	0.1146
100.202930725928	0.1114
100.20580003458	0.1083
100.208669384312	0.1149
100.211538775124	0.1143
100.214408207017	0.1114
100.217277679989	0.1128
100.220147194041	0.1121
100.223016749173	0.1101
100.225886345386	0.1096
100.228755982678	0.1097
100.23162566105	0.1128
100.234495380502	0.1163
100.237365141034	0.1125
100.240234942646	0.1068
100.243104785338	0.1060
100.245974669111	0.1106
100.248844593963	0.1123
100.251714559895	0.1108
100.254584566907	0.1077
100.257454614999	0.1101
100.260324704171	0.1157
100.263194834423	0.1210
100.266065005755	0.1153
100.268935218167	0.1141
100.271805471659	0.1133
100.274675766231	0.1167
100.277546101883	0.1227
100.280416478615	0.1176
100.283286896427	0.1124
100.286157355319	0.1092
100.28902785529	0.1096
100.291898396342	0.1226
100.294768978474	0.1231
100.297639601686	0.1241
100.300510265978	0.1215
100.30338097135	0.1201
100.306251717801	0.1193
100.309122505333	0.1114
100.311993333945	0.1077
100.314864203637	0.1083
100.317735114408	0.1103
100.32060606626	0.1135
100.323477059192	0.1095
100.326348093204	0.1093
100.329219168295	0.1120
100.332090284467	0.1139
100.334961441719	0.1097
100.33783264005	0.1131
100.340703879462	0.1146
100.343575159954	0.1324
100.346446481525	0.1284
100.349317844177	0.1255
100.352189247908	0.1198
100.35506069272	0.1209
100.357932178611	0.1208
100.360803705583	0.1223
100.363675273634	0.1233
100.366546882766	0.1198
100.369418532977	0.1134
100.372290224269	0.1131
100.37516195664	0.1130
100.378033730092	0.1159
100.380905544623	0.1171
100.383777400235	0.1182
100.386649296926	0.1192
100.389521234697	0.1250
100.392393213549	0.1249
100.39526523348	0.1208
100.398137294491	0.1183
100.401009396583	0.1154
100.403881539754	0.1196
100.406753724005	0.1264
100.409625949337	0.1260
100.412498215748	0.1305
100.415370523239	0.1265
100.41824287181	0.1302
100.421115261462	0.1219
100.423987692193	0.1207
100.426860164004	0.1221
100.429732676895	0.1291
100.432605230866	0.1302
100.435477825918	0.1095
100.438350462049	0.1062
100.44122313926	0.1012
100.444095857551	0.1008
100.446968616922	0.0995
100.449841417373	0.1042
100.452714258904	0.1071
100.455587141515	0.1141
100.458460065206	0.1111
100.461333029977	0.1078
100.464206035828	0.1083
100.467079082759	0.1082
100.46995217077	0.1059
100.472825299861	0.1072
100.475698470032	0.1129
100.478571681283	0.1091
100.481444933614	0.1043
100.484318227025	0.1025
100.487191561516	0.1075
100.490064937087	0.1156
100.492938353738	0.1165
100.495811811468	0.1188
100.498685310279	0.1159
100.50155885017	0.1066
100.504432431141	0.1021
100.507306053192	0.1056
100.510179716323	0.1135
100.513053420533	0.1107
100.515927165824	0.1042
100.518800952195	0.1041
100.521674779646	0.1041
100.524548648176	0.1068
100.527422557787	0.1078
100.530296508478	0.1156
100.533170500248	0.1080
100.536044533099	0.1187
100.53891860703	0.1102
100.54179272204	0.1142
100.544666878131	0.1159
100.547541075301	0.1219
100.550415313552	0.1176
100.553289592882	0.1157
100.556163913293	0.1126
100.559038274784	0.1138
100.561912677354	0.1074
100.564787121005	0.1063
100.567661605735	0.0984
100.570536131546	0.1009
100.573410698436	0.1056
100.576285306407	0.1134
100.579159955457	0.1142
100.582034645587	0.1123
100.584909376798	0.1131
100.587784149088	0.1168
100.590658962459	0.1113
100.593533816909	0.1073
100.596408712439	0.1038
100.59928364905	0.1135
100.60215862674	0.1152
100.60503364551	0.1176
100.60790870536	0.1078
100.610783806291	0.0989
100.613658948301	0.1104
100.616534131391	0.1253
100.619409355562	0.1310
100.622284620812	0.1276
100.625159927142	0.1180
100.628035274552	0.1231
100.630910663042	0.1206
100.633786092612	0.1193
100.636661563263	0.1207
100.639537074993	0.1236
100.642412627803	0.1214
100.645288221693	0.1253
100.648163856663	0.1321
100.651039532713	0.1341
100.653915249843	0.1297
100.656791008053	0.1259
100.659666807343	0.1235
100.662542647713	0.1256
100.665418529163	0.1292
100.668294451693	0.1238
100.671170415303	0.1226
100.674046419993	0.1216
100.676922465763	0.1145
100.679798552613	0.1153
100.682674680543	0.1143
100.685550849553	0.1246
100.688427059643	0.1211
100.691303310813	0.1212
100.694179603063	0.1172
100.697055936392	0.1300
100.699932310802	0.1311
100.702808726292	0.1353
100.705685182862	0.1236
100.708561680512	0.1205
100.711438219241	0.1033
100.714314799051	0.0993
100.717191419941	0.1052
100.720068081911	0.1037
100.72294478496	0.1022
100.72582152909	0.0967
100.7286983143	0.1042
100.731575140589	0.1057
100.734452007959	0.1045
100.737328916409	0.0998
100.740205865938	0.1061
100.743082856548	0.1085
100.745959888238	0.1049
100.748836961007	0.1058
100.751714074857	0.0963
100.754591229786	0.1030
100.757468425796	0.1124
100.760345662885	0.1141
100.763222941055	0.1128
100.766100260304	0.1033
100.768977620634	0.0969
100.771855022043	0.1013
100.774732464533	0.1074
100.777609948102	0.1102
100.780487472752	0.1134
100.783365038481	0.1144
100.786242645291	0.1147
100.78912029318	0.1062
100.791997982149	0.1011
100.794875712199	0.0989
100.797753483328	0.1076
100.800631295537	0.1084
100.803509148827	0.1149
100.806387043196	0.1155
100.809264978645	0.1097
100.812142955175	0.1060
100.815020972784	0.1092
100.817899031473	0.1160
100.820777131242	0.1192
100.823655272091	0.1169
100.826533454021	0.1103
100.82941167703	0.1043
100.832289941119	0.1063
100.835168246288	0.1143
100.838046592537	0.1133
100.840924979866	0.1059
100.843803408276	0.0997
100.846681877765	0.1044
100.849560388334	0.1058
100.852438939983	0.1046
100.855317532712	0.1091
100.858196166521	0.1057
100.86107484141	0.1096
100.863953557379	0.1117
100.866832314428	0.1130
100.869711112557	0.1153
100.872589951766	0.1197
100.875468832055	0.1174
100.878347753424	0.1200
100.881226715873	0.1126
100.884105719402	0.1180
100.886984764011	0.1148
100.889863849699	0.1111
100.892742976468	0.1029
100.895622144317	0.1169
100.898501353246	0.1219
100.901380603255	0.1230
100.904259894344	0.1312
100.907139226512	0.1274
100.910018599761	0.1239
100.91289801409	0.1250
100.915777469499	0.1249
100.918656965987	0.1252
100.921536503556	0.1270
100.924416082205	0.1240
100.927295701934	0.1335
100.930175362742	0.1296
100.933055064631	0.1576
100.9359348076	0.2346
100.938814591648	0.3746
100.941694416777	0.4809
100.944574282985	0.4958
100.947454190274	0.4048
100.950334138643	0.3035
100.953214128091	0.2297
100.95609415862	0.1971
100.958974230228	0.1889
100.961854342917	0.1795
100.964734496685	0.1741
100.967614691534	0.1708
100.970494927462	0.1709
100.973375204471	0.1641
100.976255522559	0.1549
100.979135881728	0.1385
100.982016281976	0.1380
100.984896723304	0.1370
100.987777205713	0.1241
100.990657729201	0.1196
100.99353829377	0.1193
100.996418899418	0.1214
100.999299546146	0.1297
101.002180233955	0.1227
101.005060962843	0.1214
101.007941732811	0.1189
101.01082254386	0.1258
101.013703395988	0.1319
101.016584289196	0.1373
101.019465223484	0.1348
101.022346198853	0.1285
101.025227215301	0.1288
101.028108272829	0.1224
101.030989371437	0.1181
101.033870511125	0.1188
101.036751691893	0.1242
101.039632913742	0.1289
101.04251417667	0.1273
101.045395480678	0.1264
101.048276825766	0.1345
101.051158211934	0.2068
101.054039639182	0.3517
101.05692110751	0.5270
101.059802616918	0.6194
101.062684167406	0.5825
101.065565758974	0.4742
101.068447391622	0.3853
101.07132906535	0.3856
101.074210780158	0.4134
101.077092536046	0.4188
101.079974333014	0.3934
101.082856171062	0.3280
101.08573805019	0.2665
101.088619970398	0.2289
101.091501931686	0.2090
101.094383934053	0.1994
101.097265977501	0.1944
101.100148062029	0.1838
101.103030187637	0.1778
101.105912354325	0.1799
101.108794562093	0.1826
101.11167681094	0.1851
101.114559100868	0.1748
101.117441431876	0.1609
101.120323803964	0.1436
101.123206217131	0.1388
101.126088671379	0.1335
101.128971166707	0.1262
101.131853703114	0.1228
101.134736280602	0.1212
101.13761889917	0.1196
101.140501558817	0.1178
101.143384259545	0.1235
101.146267001353	0.1271
101.14914978424	0.1243
101.152032608208	0.1246
101.154915473255	0.1200
101.157798379383	0.1149
101.16068132659	0.1098
101.163564314878	0.1147
101.166447344245	0.1271
101.169330414693	0.1301
101.17221352622	0.1334
101.175096678828	0.1376
101.177979872515	0.1358
101.180863107283	0.1330
101.18374638313	0.1229
101.186629700057	0.1180
101.189513058065	0.1213
101.192396457152	0.1246
101.19527989732	0.1247
101.198163378567	0.1268
101.201046900894	0.1376
101.203930464302	0.1395
101.206814068789	0.1422
101.209697714356	0.1288
101.212581401003	0.1269
101.215465128731	0.1239
101.218348897538	0.1281
101.221232707425	0.1303
101.224116558392	0.1273
101.22700045044	0.1199
101.229884383567	0.1153
101.232768357774	0.1173
101.235652373061	0.1140
101.238536429428	0.1166
101.241420526875	0.1141
101.244304665403	0.1162
101.24718884501	0.1144
101.250073065697	0.1118
101.252957327464	0.1157
101.255841630311	0.1185
101.258725974238	0.1225
101.261610359245	0.1263
101.264494785332	0.1122
101.267379252499	0.1087
101.270263760746	0.1062
101.273148310073	0.1033
101.27603290048	0.1010
101.278917531967	0.0982
101.281802204534	0.0990
101.284686918181	0.1055
101.287571672908	0.1064
101.290456468714	0.1043
101.293341305601	0.1079
101.296226183568	0.1017
101.299111102615	0.1096
101.301996062742	0.1036
101.304881063949	0.1180
101.307766106235	0.1223
101.310651189602	0.1239
101.313536314049	0.1144
101.316421479576	0.1142
101.319306686183	0.1161
101.322191933869	0.1188
101.325077222636	0.1162
101.327962552483	0.1181
101.330847923409	0.1132
101.333733335416	0.1085
101.336618788503	0.1099
101.339504282669	0.1048
101.342389817916	0.1010
101.345275394243	0.1017
101.348161011649	0.1076
101.351046670136	0.1165
101.353932369702	0.1184
101.356818110349	0.1149
101.359703892075	0.1116
101.362589714882	0.1141
101.365475578768	0.1151
101.368361483735	0.1070
101.371247429781	0.1052
101.374133416908	0.0951
101.377019445114	0.0963
101.379905514401	0.1036
101.382791624767	0.1105
101.385677776214	0.1112
101.38856396874	0.1089
101.391450202346	0.1056
101.394336477033	0.1030
101.397222792799	0.1022
101.400109149646	0.1103
101.402995547572	0.1072
101.405881986578	0.1021
101.408768466664	0.1012
101.411654987831	0.1073
101.414541550077	0.1110
101.417428153403	0.1085
101.420314797809	0.1115
101.423201483296	0.1079
101.426088209862	0.1110
101.428974977508	0.1152
101.431861786234	0.1147
101.43474863604	0.1137
101.437635526927	0.1098
101.440522458893	0.1146
101.443409431939	0.1206
101.446296446065	0.1137
101.449183501271	0.1219
101.452070597557	0.1100
101.454957734923	0.1089
101.457844913369	0.1106
101.460732132895	0.1139
101.463619393501	0.1146
101.466506695187	0.1166
101.469394037953	0.1134
101.472281421799	0.1129
101.475168846725	0.1218
101.478056312731	0.1259
101.480943819817	0.1257
101.483831367983	0.1237
101.486718957229	0.1215
101.489606587555	0.1240
101.492494258961	0.1195
101.495381971447	0.1226
101.498269725013	0.1193
101.501157519658	0.1205
101.504045355384	0.1273
101.50693323219	0.1182
101.509821150076	0.1123
101.512709109042	0.1058
101.515597109087	0.1154
101.518485150213	0.1201
101.521373232419	0.1242
101.524261355705	0.1205
101.52714952007	0.1176
101.530037725516	0.1209
101.532925972042	0.1242
101.535814259647	0.1223
101.538702588333	0.1205
101.541590958099	0.0986
101.544479368944	0.0957
101.54736782087	0.0969
101.550256313875	0.0966
101.553144847961	0.0997
101.556033423127	0.0994
101.558922039372	0.0978
101.561810696698	0.1052
101.564699395103	0.1100
101.567588134589	0.1121
101.570476915154	0.1072
101.5733657368	0.1002
101.576254599525	0.0976
101.579143503331	0.0984
101.582032448216	0.1051
101.584921434181	0.1085
101.587810461227	0.1035
101.590699529352	0.1001
101.593588638558	0.0990
101.596477788843	0.1026
101.599366980208	0.0978
101.602256212654	0.0915
101.605145486179	0.0907
101.608034800784	0.0974
101.61092415647	0.1104
101.613813553235	0.1094
101.61670299108	0.1067
101.619592470005	0.1038
101.622481990011	0.1029
101.625371551096	0.1072
101.628261153261	0.1063
101.631150796506	0.1078
101.634040480831	0.1033
101.636930206237	0.1000
101.639819972722	0.1004
101.642709780287	0.1024
101.645599628932	0.1060
101.648489518657	0.1036
101.651379449462	0.1013
101.654269421347	0.1028
101.657159434312	0.1047
101.660049488357	0.1127
101.662939583482	0.1121
101.665829719687	0.1128
101.668719896972	0.1055
101.671610115337	0.0996
101.674500374782	0.0926
101.677390675307	0.0937
101.680281016912	0.0907
101.683171399597	0.1016
101.686061823362	0.1071
101.688952288207	0.1130
101.691842794132	0.1088
101.694733341137	0.1091
101.697623929222	0.1138
101.700514558387	0.1140
101.703405228631	0.1099
101.706295939956	0.1103
101.709186692361	0.1028
101.712077485846	0.1028
101.714968320411	0.1035
101.717859196055	0.1121
101.72075011278	0.1164
101.723641070585	0.1192
101.726532069469	0.1241
101.729423109434	0.1186
101.732314190479	0.1202
101.735205312604	0.1206
101.738096475808	0.1241
101.740987680093	0.1182
101.743878925457	0.1155
101.746770211902	0.1158
101.749661539427	0.1172
101.752552908031	0.1143
101.755444317716	0.1232
101.75833576848	0.1297
101.761227260325	0.1305
101.764118793249	0.1277
101.767010367254	0.1182
101.769901982338	0.1116
101.772793638503	0.1090
101.775685335747	0.1087
101.778577074072	0.1183
101.781468853476	0.1180
101.784360673961	0.1157
101.787252535525	0.1157
101.79014443817	0.1247
101.793036381894	0.1199
101.795928366698	0.1166
101.798820392583	0.1171
101.801712459547	0.1212
101.804604567591	0.1234
101.807496716716	0.1205
101.81038890692	0.1247
101.813281138204	0.1273
101.816173410569	0.1246
101.819065724013	0.1041
101.821958078537	0.0985
101.824850474141	0.0987
101.827742910826	0.0914
101.83063538859	0.0928
101.833527907434	0.0863
101.836420467358	0.0916
101.839313068362	0.0927
101.842205710446	0.0994
101.845098393611	0.1035
101.847991117855	0.1001
101.850883883179	0.1037
101.853776689583	0.1028
101.856669537067	0.1076
101.859562425631	0.1057
101.862455355275	0.1050
101.865348325999	0.0987
101.868241337803	0.0993
101.871134390687	0.1021
101.874027484651	0.1099
101.876920619695	0.1035
101.879813795819	0.0973
101.882707013023	0.0972
101.885600271307	0.1019
101.888493570671	0.0998
101.891386911115	0.1038
101.894280292639	0.1057
101.897173715242	0.1084
101.900067178926	0.1062
101.90296068369	0.1120
101.905854229534	0.1108
101.908747816458	0.1045
101.911641444461	0.1092
101.914535113545	0.1142
101.917428823709	0.1073
101.920322574953	0.0961
101.923216367277	0.0951
101.92611020068	0.1018
101.929004075164	0.1131
101.931897990728	0.1099
101.934791947371	0.1101
101.937685945095	0.1203
101.940579983899	0.1211
101.943474063782	0.1263
101.946368184746	0.1246
101.94926234679	0.1221
101.952156549913	0.1160
101.955050794117	0.1222
101.9579450794	0.1324
101.960839405764	0.1350
101.963733773207	0.1249
101.966628181731	0.1204
101.969522631334	0.1184
101.972417122018	0.1224
101.975311653781	0.1141
101.978206226625	0.1069
101.981100840548	0.1013
101.983995495552	0.1022
101.986890191635	0.1043
101.989784928799	0.1053
101.992679707042	0.1098
101.995574526365	0.1184
101.998469386769	0.1146
102.001364288252	0.1144
102.004259230815	0.1196
102.007154214459	0.1220
102.010049239182	0.1180
102.012944304985	0.1182
102.015839411869	0.1173
102.018734559832	0.1166
102.021629748875	0.1190
102.024524978998	0.1162
102.027420250202	0.1142
102.030315562485	0.1200
102.033210915848	0.1254
102.036106310291	0.1299
102.039001745814	0.1387
102.041897222418	0.1575
102.044792740101	0.1654
102.047688298864	0.1827
102.050583898707	0.2146
102.05347953963	0.2540
102.056375221633	0.2698
102.059270944716	0.2553
102.062166708879	0.2204
102.065062514122	0.1889
102.067958360445	0.1622
102.070854247848	0.1544
102.073750176331	0.1534
102.076646145894	0.1506
102.079542156537	0.1661
102.08243820826	0.2107
102.085334301063	0.3074
102.088230434946	0.4323
102.091126609909	0.4823
102.094022825952	0.4382
102.096919083075	0.3190
102.099815381278	0.2256
102.10271172056	0.1787
102.105608100923	0.1698
102.108504522366	0.1613
102.111400984889	0.1533
102.114297488492	0.1502
102.117194033174	0.1547
102.120090618937	0.1821
102.12298724578	0.2330
102.125883913703	0.2829
102.128780622705	0.2851
102.131677372788	0.2494
102.134574163951	0.1953
102.137470996193	0.1562
102.140367869516	0.1455
102.143264783919	0.1372
102.146161739401	0.1322
102.149058735964	0.1280
102.151955773607	0.1249
102.154852852329	0.1205
102.157749972132	0.1126
102.160647133014	0.1173
102.163544334977	0.1149
102.166441578019	0.1178
102.169338862142	0.1183
102.172236187344	0.1183
102.175133553627	0.1091
102.178030960989	0.1079
102.180928409432	0.1093
102.183825898954	0.1063
102.186723429557	0.1122
102.189621001239	0.1142
102.192518614002	0.1101
102.195416267844	0.1042
102.198313962766	0.1049
102.201211698769	0.1069
102.204109475851	0.1056
102.207007294013	0.1039
102.209905153256	0.1099
102.212803053578	0.1149
102.21570099498	0.1108
102.218598977463	0.1038
102.221497001025	0.1020
102.224395065667	0.1064
102.227293171389	0.1103
102.230191318192	0.1075
102.233089506074	0.1057
102.235987735036	0.1010
102.238886005078	0.1026
102.2417843162	0.1057
102.244682668402	0.1032
102.247581061685	0.1015
102.250479496047	0.1035
102.253377971489	0.1027
102.256276488011	0.1096
102.259175045613	0.1132
102.262073644295	0.1182
102.264972284057	0.1183
102.267870964899	0.1120
102.270769686821	0.1120
102.273668449823	0.1063
102.276567253905	0.1052
102.279466099067	0.0992
102.282364985309	0.1134
102.285263912631	0.1190
102.288162881033	0.1258
102.291061890515	0.1223
102.293960941077	0.1268
102.296860032719	0.1234
102.29975916544	0.1206
102.302658339242	0.1218
102.305557554124	0.1210
102.308456810086	0.1235
102.311356107128	0.1153
102.31425544525	0.1119
102.317154824451	0.1156
102.320054244733	0.1234
102.322953706095	0.1309
102.325853208537	0.1265
102.328752752058	0.1253
102.33165233666	0.1281
102.334551962342	0.1179
102.337451629103	0.1228
102.340351336945	0.1200
102.343251085867	0.1246
102.346150875868	0.1167
102.34905070695	0.1200
102.351950579112	0.1143
102.354850492353	0.1177
102.357750446675	0.1163
102.360650442076	0.1196
102.363550478558	0.1180
102.36645055612	0.1188
102.369350674761	0.1122
102.372250834483	0.1102
102.375151035284	0.0966
102.378051277166	0.0971
102.380951560127	0.1006
102.383851884168	0.1005
102.38675224929	0.1005
102.389652655491	0.1018
102.392553102773	0.1002
102.395453591134	0.1005
102.398354120576	0.1047
102.401254691097	0.1070
102.404155302698	0.1018
102.40705595538	0.1010
102.409956649141	0.0953
102.412857383982	0.0968
102.415758159904	0.1025
102.418658976905	0.1105
102.421559834986	0.1081
102.424460734147	0.1089
102.427361674389	0.1062
102.43026265571	0.1047
102.433163678111	0.1017
102.436064741592	0.1058
102.438965846153	0.1034
102.441866991795	0.1011
102.444768178516	0.1017
102.447669406317	0.1041
102.450570675198	0.1024
102.453471985159	0.0980
102.4563733362	0.0915
102.459274728321	0.0936
102.462176161522	0.0984
102.465077635803	0.1004
102.467979151164	0.1014
102.470880707605	0.0983
102.473782305126	0.0994
102.476683943727	0.1015
102.479585623408	0.1022
102.482487344169	0.1063
102.48538910601	0.1017
102.488290908931	0.0979
102.491192752932	0.0967
102.494094638013	0.0998
102.496996564174	0.1056
102.499898531415	0.1052
102.502800539736	0.0977
102.505702589137	0.0939
102.508604679617	0.0979
102.511506811178	0.1087
102.514408983819	0.1114
102.51731119754	0.1113
102.520213452341	0.0967
102.523115748221	0.1044
102.526018085182	0.1136
102.528920463223	0.1175
102.531822882344	0.1149
102.534725342544	0.1037
102.537627843825	0.0949
102.540530386186	0.0946
102.543432969626	0.0966
102.546335594147	0.1027
102.549238259748	0.1001
102.552140966428	0.1012
102.555043714189	0.1049
102.55794650303	0.1041
102.56084933295	0.1146
102.563752203951	0.1108
102.566655116031	0.1099
102.569558069192	0.1149
102.572461063432	0.1200
102.575364098753	0.1164
102.578267175153	0.1206
102.581170292634	0.1209
102.584073451194	0.1121
102.586976650835	0.1134
102.589879891555	0.1060
102.592783173356	0.1063
102.595686496236	0.1063
102.598589860196	0.1110
102.601493265237	0.1141
102.604396711357	0.1184
102.607300198557	0.1133
102.610203726838	0.1137
102.613107296198	0.1085
102.616010906638	0.1091
102.618914558159	0.1152
102.621818250759	0.1153
102.624721984439	0.1160
102.627625759199	0.1164
102.63052957504	0.1147
102.63343343196	0.1151
102.63633732996	0.1137
102.63924126904	0.1082
102.642145249201	0.1075
102.645049270441	0.1036
102.647953332761	0.1018
102.650857436161	0.1098
102.653761580641	0.1020
102.656665766201	0.0980
102.659569992841	0.0932
102.662474260561	0.0979
102.665378569361	0.0959
102.668282919241	0.1012
102.671187310201	0.1025
102.674091742241	0.1000
102.676996215362	0.1011
102.679900729561	0.1049
102.682805284841	0.1035
102.685709881201	0.0990
102.688614518641	0.0934
102.691519197161	0.1014
102.694423916761	0.0998
102.697328677441	0.0967
102.700233479201	0.0921
102.703138322041	0.0943
102.706043205961	0.0996
102.708948130961	0.0987
102.71185309704	0.0959
102.7147581042	0.0958
102.71766315244	0.0905
102.72056824176	0.0842
102.72347337216	0.0841
102.726378543639	0.0886
102.729283756199	0.0929
102.732189009839	0.0951
102.735094304559	0.0925
102.737999640358	0.0983
102.740905017238	0.1021
102.743810435198	0.0996
102.746715894237	0.0971
102.749621394357	0.0938
102.752526935557	0.0967
102.755432517836	0.1006
102.758338141196	0.1005
102.761243805635	0.1014
102.764149511155	0.0959
102.767055257755	0.0962
102.769961045434	0.1018
102.772866874194	0.0973
102.775772744033	0.0934
102.778678654953	0.0944
102.781584606952	0.1002
102.784490600032	0.0977
102.787396634191	0.0927
102.79030270943	0.0917
102.79320882575	0.0965
102.796114983149	0.1018
102.799021181629	0.1157
102.801927421188	0.1091
102.804833701827	0.1059
102.807740023547	0.0984
102.810646386346	0.1023
102.813552790226	0.1047
102.816459235185	0.0982
102.819365721224	0.1021
102.822272248343	0.1052
102.825178816543	0.1066
102.828085425822	0.1056
102.830992076181	0.1090
102.83389876762	0.1107
102.83680550014	0.1046
102.839712273739	0.1062
102.842619088418	0.1100
102.845525944177	0.1123
102.848432841016	0.1087
102.851339778936	0.1070
102.854246757935	0.1021
102.857153778014	0.1056
102.860060839173	0.1098
102.862967941412	0.1165
102.865875084731	0.1127
102.86878226913	0.1197
102.871689494609	0.1108
102.874596761168	0.1082
102.877504068807	0.1071
102.880411417526	0.1061
102.883318807325	0.1150
102.886226238204	0.1146
102.889133710163	0.1128
102.892041223202	0.1080
102.894948777321	0.1007
102.89785637252	0.1071
102.900764008799	0.1072
102.903671686158	0.1121
102.906579404596	0.1113
102.909487164115	0.1056
102.912394964714	0.1082
102.915302806393	0.1070
102.918210689152	0.1064
102.921118612991	0.1042
102.924026577909	0.1045
102.926934583908	0.1134
102.929842630987	0.1171
102.932750719146	0.1055
102.935658848384	0.1134
102.938567018703	0.1141
102.941475230102	0.1158
102.94438348258	0.1080
102.947291776139	0.1053
102.950200110778	0.1033
102.953108486496	0.0962
102.956016903295	0.1053
102.958925361174	0.1016
102.961833860132	0.1043
102.964742400171	0.1004
102.967650981289	0.1034
102.970559603488	0.1078
102.973468266766	0.1071
102.976376971125	0.1072
102.979285716564	0.1053
102.982194503082	0.1013
102.985103330681	0.0959
102.988012199359	0.1067
102.990921109117	0.1082
102.993830059956	0.1017
102.996739051874	0.0993
102.999648084873	0.0894
103.002557158951	0.0887
103.005466274109	0.0915
103.008375430348	0.1042
103.011284627666	0.1017
103.014193866065	0.0971
103.017103145543	0.0922
103.020012466101	0.0932
103.022921827739	0.0980
103.025831230458	0.1064
103.028740674256	0.1060
103.031650159134	0.1228
103.034559685093	0.1413
103.037469252131	0.1552
103.040378860249	0.1636
103.043288509447	0.1672
103.046198199725	0.2287
103.049107931083	0.3314
103.052017703522	0.4562
103.05492751704	0.4794
103.057837371638	0.4218
103.060747267316	0.3138
103.063657204074	0.2285
103.066567181912	0.1888
103.06947720083	0.1766
103.072387260828	0.1751
103.075297361906	0.1695
103.078207504064	0.1589
103.081117687302	0.1463
103.08402791162	0.1377
103.086938177018	0.1442
103.089848483496	0.1442
103.092758831054	0.1442
103.095669219692	0.1347
103.09857964941	0.1255
103.101490120208	0.1246
103.104400632086	0.1235
103.107311185044	0.1222
103.110221779082	0.1191
103.113132414199	0.1223
103.116043090397	0.1216
103.118953807675	0.1243
103.121864566033	0.1203
103.124775365471	0.1226
103.127686205989	0.1255
103.130597087586	0.1259
103.133508010264	0.1220
103.136418974022	0.1204
103.139329978859	0.1161
103.142241024777	0.1088
103.145152111775	0.1122
103.148063239853	0.1225
103.15097440901	0.1229
103.153885619248	0.1213
103.156796870566	0.1162
103.159708162963	0.1111
103.162619496441	0.1137
103.165530870998	0.1141
103.168442286636	0.1221
103.171353743353	0.1184
103.174265241151	0.1183
103.177176780029	0.1251
103.180088359986	0.1181
103.182999981024	0.1167
103.185911643141	0.1087
103.188823346339	0.1071
103.191735090616	0.1040
103.194646875973	0.1039
103.197558702411	0.1096
103.200470569928	0.1034
103.203382478526	0.1049
103.206294428203	0.1048
103.20920641896	0.1096
103.212118450798	0.0949
103.215030523715	0.0918
103.217942637713	0.0945
103.22085479279	0.0940
103.223766988947	0.0982
103.226679226184	0.0986
103.229591504502	0.0959
103.232503823899	0.1010
103.235416184376	0.1057
103.238328585933	0.1054
103.241241028571	0.1001
103.244153512288	0.0921
103.247066037085	0.0912
103.249978602962	0.0882
103.252891209919	0.0961
103.255803857957	0.0936
103.258716547074	0.0978
103.261629277271	0.1002
103.264542048548	0.0978
103.267454860905	0.0958
103.270367714342	0.0931
103.273280608859	0.0917
103.276193544456	0.0973
103.279106521133	0.1013
103.28201953889	0.1030
103.284932597727	0.0968
103.287845697644	0.0952
103.290758838641	0.0904
103.293672020718	0.0941
103.296585243875	0.1042
103.299498508112	0.1111
103.302411813429	0.1038
103.305325159826	0.1073
103.308238547303	0.1029
103.31115197586	0.0995
103.314065445496	0.0929
103.316978956213	0.0916
103.31989250801	0.0957
103.322806100887	0.0977
103.325719734844	0.1005
103.32863340988	0.1066
103.331547125997	0.0989
103.334460883194	0.0941
103.337374681471	0.0931
103.340288520827	0.1015
103.343202401264	0.0966
103.346116322781	0.0978
103.349030285378	0.0990
103.351944289054	0.0990
103.354858333811	0.1042
103.357772419648	0.1061
103.360686546564	0.1019
103.363600714561	0.1045
103.366514923637	0.1022
103.369429173794	0.0973
103.372343465031	0.0985
103.375257797347	0.1076
103.378172170744	0.1181
103.38108658522	0.1122
103.384001040777	0.1075
103.386915537413	0.1081
103.38983007513	0.1126
103.392744653926	0.1102
103.395659273803	0.1105
103.398573934759	0.1070
103.401488636795	0.1052
103.404403379912	0.1064
103.407318164108	0.1084
103.410232989385	0.1078
103.413147855741	0.1104
103.416062763177	0.1144
103.418977711694	0.1134
103.42189270129	0.1230
103.424807731966	0.1230
103.427722803723	0.1183
103.430637916559	0.1134
103.433553070475	0.1074
103.436468265471	0.1075
103.439383501548	0.1098
103.442298778704	0.1117
103.44521409694	0.1127
103.448129456256	0.1055
103.451044856653	0.1106
103.453960298129	0.1088
103.456875780685	0.1170
103.459791304321	0.1191
103.462706869037	0.1170
103.465622474833	0.1152
103.468538121709	0.1099
103.471453809665	0.1121
103.474369538701	0.1132
103.477285308818	0.1158
103.480201120014	0.1126
103.48311697229	0.1100
103.486032865646	0.1054
103.488948800082	0.1060
103.491864775598	0.0952
103.494780792194	0.0986
103.49769684987	0.1005
103.500612948625	0.1025
103.503529088461	0.1073
103.506445269377	0.1130
103.509361491373	0.1017
103.512277754449	0.0990
103.515194058605	0.0974
103.518110403841	0.0959
103.521026790157	0.0979
103.523943217552	0.0929
103.526859686028	0.0875
103.529776195584	0.0893
103.53269274622	0.0907
103.535609337936	0.0911
103.538525970731	0.0914
103.541442644607	0.0917
103.544359359563	0.0967
103.547276115599	0.0998
103.550192912714	0.1036
103.55310975091	0.0958
103.556026630186	0.0977
103.558943550541	0.0944
103.561860511977	0.1043
103.564777514492	0.1020
103.567694558088	0.1030
103.570611642764	0.1000
103.573528768519	0.1047
103.576445935355	0.1028
103.57936314327	0.0982
103.582280392266	0.0913
103.585197682341	0.0942
103.588115013497	0.0888
103.591032385732	0.0908
103.593949799048	0.0946
103.596867253443	0.0970
103.599784748919	0.0970
103.602702285474	0.0955
103.60561986311	0.0947
103.608537481825	0.1010
103.61145514162	0.0981
103.614372842496	0.0998
103.617290584451	0.0989
103.620208367487	0.1010
103.623126191602	0.0999
103.626044056797	0.1027
103.628961963073	0.1016
103.631879910428	0.0945
103.634797898863	0.0969
103.637715928378	0.0991
103.640633998974	0.1004
103.643552110649	0.0950
103.646470263404	0.0990
103.649388457239	0.1033
103.652306692154	0.0972
103.65522496815	0.1089
103.658143285225	0.1080
103.66106164338	0.1071
103.663980042615	0.1063
103.66689848293	0.1068
103.669816964325	0.1177
103.6727354868	0.1184
103.675654050355	0.1197
103.678572654991	0.1203
103.681491300706	0.1210
103.684409987501	0.1149
103.687328715376	0.1151
103.690247484331	0.1172
103.693166294366	0.1138
103.696085145481	0.1087
103.699004037676	0.0999
103.701922970951	0.0998
103.704841945305	0.0996
103.70776096074	0.1101
103.710680017255	0.1203
103.71359911485	0.1238
103.716518253525	0.1189
103.71943743328	0.1152
103.722356654115	0.1130
103.72527591603	0.1101
103.728195219024	0.1122
103.731114563099	0.1172
103.734033948254	0.1221
103.736953374489	0.1190
103.739872841804	0.1172
103.742792350198	0.1147
103.745711899673	0.1152
103.748631490228	0.1104
103.751551121862	0.1066
103.754470794577	0.1025
103.757390508372	0.1078
103.760310263246	0.1131
103.763230059201	0.1093
103.766149896236	0.1091
103.76906977435	0.1041
103.771989693545	0.0988
103.77490965382	0.0942
103.777829655174	0.0888
103.780749697609	0.0828
103.783669781123	0.0865
103.786589905718	0.0920
103.789510071392	0.1011
103.792430278147	0.1003
103.795350525981	0.1048
103.798270814896	0.0944
103.80119114489	0.0897
103.804111515965	0.0859
103.807031928119	0.0971
103.809952381353	0.0964
103.812872875668	0.0961
103.815793411062	0.0907
103.818713987537	0.0866
103.821634605091	0.0840
103.824555263725	0.0851
103.82747596344	0.0872
103.830396704234	0.0970
103.833317486108	0.0951
103.836238309063	0.0993
103.839159173097	0.0976
103.842080078211	0.1072
103.845001024405	0.1021
103.84792201168	0.1012
103.850843040034	0.0927
103.853764109468	0.0973
103.856685219982	0.0994
103.859606371576	0.1025
103.862527564251	0.0989
103.865448798005	0.0955
103.868370072839	0.0981
103.871291388753	0.1043
103.874212745747	0.1027
103.877134143821	0.0987
103.880055582975	0.1040
103.882977063209	0.1042
103.885898584523	0.1025
103.888820146917	0.0990
103.891741750391	0.1056
103.894663394945	0.1017
103.897585080579	0.0956
103.900506807293	0.0940
103.903428575087	0.0949
103.906350383961	0.0967
103.909272233915	0.0978
103.912194124949	0.1030
103.915116057063	0.1045
103.918038030257	0.1018
103.920960044531	0.1054
103.923882099884	0.1079
103.926804196318	0.1107
103.929726333832	0.1142
103.932648512426	0.1117
103.9355707321	0.1037
103.938492992854	0.0971
103.941415294687	0.0971
103.944337637601	0.0991
103.947260021595	0.1050
103.950182446669	0.1100
103.953104912822	0.1163
103.956027420056	0.1132
103.95894996837	0.1174
103.961872557763	0.1222
103.964795188237	0.1172
103.967717859791	0.1149
103.970640572424	0.1074
103.973563326138	0.1070
103.976486120931	0.1078
103.979408956805	0.1136
103.982331833759	0.1118
103.985254751792	0.1160
103.988177710906	0.1161
103.991100711099	0.1138
103.994023752373	0.1136
103.996946834726	0.1108
103.99986995816	0.1108
104.002793122673	0.1090
104.005716328267	0.1141
104.00863957494	0.1053
104.011562862693	0.1068
104.014486191527	0.1102
104.01740956144	0.1115
104.020332972434	0.1060
104.023256424507	0.1032
104.02617991766	0.1116
104.029103451894	0.1131
104.032027027207	0.1154
104.0349506436	0.1085
104.037874301074	0.1075
104.040797999627	0.1141
104.04372173926	0.1239
104.046645519973	0.1480
104.049569341767	0.1785
104.05249320464	0.1820
104.055417108593	0.2008
104.058341053626	0.1890
104.061265039739	0.1801
104.064189066933	0.1610
104.067113135206	0.1491
104.070037244559	0.1413
104.072961394992	0.1316
104.075885586505	0.1286
104.078809819098	0.1200
104.081734092771	0.1107
104.084658407524	0.1056
104.087582763357	0.1094
104.09050716027	0.1129
104.093431598263	0.1113
104.096356077337	0.1056
104.09928059749	0.1080
104.102205158723	0.1082
104.105129761035	0.1102
104.108054404428	0.1070
104.110979088901	0.1077
104.113903814454	0.1108
104.116828581087	0.1024
104.1197533888	0.1029
104.122678237593	0.0956
104.125603127466	0.1019
104.128528058419	0.0971
104.131453030451	0.0949
104.134378043564	0.0927
104.137303097757	0.1051
104.14022819303	0.1048
104.143153329383	0.0935
104.146078506815	0.0995
104.149003725328	0.0977
104.151928984921	0.0994
104.154854285594	0.0948
104.157779627346	0.0936
104.160705010179	0.0944
104.163630434092	0.0967
104.166555899084	0.0916
104.169481405157	0.0975
104.17240695231	0.1018
104.175332540542	0.1046
104.178258169855	0.0970
104.181183840247	0.0935
104.18410955172	0.0891
104.187035304273	0.0930
104.189961097905	0.0953
104.192886932618	0.0973
104.19581280841	0.0978
104.198738725283	0.0947
104.201664683235	0.0966
104.204590682268	0.0967
104.20751672238	0.1031
104.210442803573	0.1012
104.213368925845	0.0992
104.216295089197	0.0984
104.21922129363	0.1012
104.222147539142	0.1016
104.225073825735	0.1010
104.228000153407	0.0948
104.230926522159	0.0973
104.233852931992	0.1065
104.236779382904	0.1087
104.239705874896	0.1148
104.242632407969	0.1053
104.245558982121	0.1096
104.248485597353	0.1064
104.251412253665	0.1173
104.254338951058	0.1110
104.25726568953	0.1139
104.260192469082	0.1012
104.263119289714	0.0952
104.266046151426	0.1011
104.268973054219	0.1058
104.271899998091	0.1162
104.274826983043	0.1149
104.277754009075	0.1146
104.280681076187	0.1043
104.283608184379	0.1045
104.286535333651	0.1055
104.289462524003	0.1008
104.292389755435	0.1008
104.295317027947	0.0981
104.298244341539	0.1002
104.301171696211	0.1031
104.304099091963	0.1036
104.307026528795	0.1061
104.309954006707	0.1030
104.312881525699	0.1080
104.315809085771	0.1098
104.318736686923	0.1112
104.321664329155	0.1084
104.324592012467	0.1066
104.327519736859	0.1087
104.330447502331	0.1070
104.333375308882	0.0937
104.336303156514	0.0913
104.339231045226	0.0988
104.342158975018	0.0955
104.34508694589	0.0979
104.348014957841	0.0975
104.350943010873	0.1035
104.353871104985	0.1037
104.356799240177	0.0956
104.359727416448	0.0948
104.3626556338	0.0851
104.365583892232	0.0950
104.368512191743	0.0985
104.371440532335	0.1029
104.374368914007	0.0973
104.377297336758	0.0916
104.38022580059	0.0873
104.383154305502	0.0900
104.386082851493	0.0881
104.389011438565	0.0969
104.391940066716	0.0911
104.394868735948	0.0959
104.397797446259	0.0917
104.400726197651	0.0930
104.403654990122	0.0928
104.406583823674	0.0977
104.409512698305	0.0956
104.412441614017	0.0908
104.415370570808	0.0850
104.41829956868	0.0870
104.421228607631	0.0824
104.424157687662	0.0845
104.427086808774	0.0908
104.430015970965	0.0929
104.432945174237	0.0949
104.435874418588	0.0975
104.438803704019	0.0928
104.441733030531	0.0894
104.444662398122	0.0950
104.447591806793	0.0974
104.450521256544	0.0939
104.453450747376	0.0992
104.456380279287	0.0976
104.459309852278	0.0976
104.462239466349	0.0876
104.465169121501	0.0893
104.468098817732	0.1030
104.471028555043	0.1062
104.473958333434	0.0940
104.476888152905	0.0915
104.479818013456	0.1000
104.482747915087	0.1000
104.485677857799	0.0986
104.48860784159	0.0986
104.491537866461	0.0993
104.494467932412	0.1009
104.497398039443	0.1002
104.500328187554	0.1003
104.503258376745	0.0947
104.506188607016	0.0907
104.509118878367	0.0911
104.512049190798	0.0878
104.514979544309	0.0916
104.5179099389	0.0927
104.520840374571	0.1035
104.523770851321	0.1011
104.526701369152	0.1008
104.529631928063	0.1021
104.532562528054	0.0989
104.535493169125	0.0991
104.538423851276	0.1016
104.541354574507	0.1065
104.544285338817	0.1064
104.547216144208	0.0985
104.550146990679	0.1082
104.55307787823	0.1085
104.55600880686	0.1166
104.558939776571	0.1127
104.561870787362	0.1170
104.564801839233	0.1160
104.567732932183	0.1174
104.570664066214	0.1189
104.573595241325	0.1178
104.576526457515	0.1113
104.579457714786	0.1046
104.582389013137	0.1035
104.585320352567	0.1084
104.588251733078	0.1118
104.591183154668	0.1127
104.594114617339	0.1087
104.59704612109	0.1087
104.59997766592	0.1035
104.602909251831	0.1074
104.605840878821	0.1092
104.608772546892	0.1176
104.611704256042	0.1227
104.614636006273	0.1022
104.617567797583	0.0928
104.620499629973	0.0871
104.623431503444	0.0974
104.626363417994	0.1045
104.629295373625	0.1051
104.632227370335	0.0994
104.635159408125	0.0954
104.638091486996	0.0951
104.641023606946	0.0971
104.643955767976	0.1084
104.646887970087	0.1022
104.649820213277	0.0966
104.652752497547	0.0932
104.655684822898	0.0877
104.658617189328	0.0901
104.661549596838	0.0934
104.664482045428	0.0959
104.667414535098	0.0931
104.670347065849	0.0910
104.673279637679	0.0930
104.676212250589	0.0962
104.679144904579	0.0998
104.682077599649	0.0917
104.685010335799	0.0887
104.687943113029	0.0859
104.69087593134	0.0917
104.69380879073	0.0891
104.6967416912	0.0843
104.69967463275	0.0861
104.70260761538	0.0931
104.70554063909	0.1005
104.70847370388	0.0976
104.71140680975	0.0914
104.7143399567	0.0912
104.71727314473	0.0941
104.72020637384	0.0977
104.72313964403	0.0929
104.7260729553	0.0929
104.729006307649	0.0952
104.731939701079	0.0984
104.734873135589	0.0898
104.737806611179	0.0936
104.740740127849	0.0984
104.743673685599	0.1060
104.746607284429	0.0988
104.749540924338	0.0953
104.752474605328	0.0983
104.755408327398	0.1005
104.758342090548	0.1046
104.761275894777	0.1043
104.764209740087	0.0991
104.767143626477	0.0946
104.770077553947	0.0937
104.773011522496	0.0984
104.775945532126	0.1017
104.778879582836	0.1102
104.781813674625	0.1060
104.784747807495	0.1072
104.787681981445	0.1006
104.790616196474	0.1029
104.793550452584	0.0989
104.796484749773	0.1103
104.799419088043	0.1103
104.802353467392	0.1115
104.805287887822	0.1006
104.808222349331	0.1042
104.811156851921	0.1087
104.81409139559	0.1094
104.81702598034	0.1165
104.819960606169	0.1122
104.822895273079	0.1146
104.825829981068	0.1083
104.828764730138	0.1043
104.831699520287	0.1092
104.834634351516	0.1126
104.837569223826	0.1113
104.840504137215	0.1169
104.843439091684	0.1186
104.846374087234	0.1214
104.849309123863	0.1161
104.852244201572	0.1191
104.855179320362	0.1120
104.858114480231	0.1114
104.86104968118	0.1073
104.86398492321	0.1051
104.866920206319	0.0984
104.869855530508	0.1033
104.872790895777	0.1038
104.875726302126	0.1074
104.878661749556	0.1080
104.881597238065	0.1046
104.884532767654	0.1037
104.887468338323	0.1059
104.890403950072	0.1082
104.893339602901	0.1055
104.89627529681	0.0889
104.899211031799	0.0876
104.902146807868	0.0951
104.905082625017	0.0974
104.908018483246	0.0996
104.910954382555	0.0952
104.913890322944	0.0929
104.916826304413	0.0932
104.919762326962	0.0907
104.922698390591	0.0847
104.9256344953	0.0875
104.928570641089	0.0896
104.931506827958	0.0952
104.934443055907	0.0971
104.937379324936	0.0991
104.940315635045	0.0952
104.943251986234	0.0980
104.946188378502	0.1006
104.949124811851	0.1021
104.95206128628	0.1051
104.954997801789	0.1061
104.957934358378	0.1068
104.960870956046	0.1008
104.963807594795	0.1016
104.966744274624	0.0927
104.969680995533	0.0945
104.972617757521	0.0973
104.97555456059	0.0969
104.978491404739	0.0977
104.981428289967	0.0957
104.984365216276	0.0907
104.987302183665	0.0945
104.990239192133	0.1010
104.993176241682	0.1003
104.996113332311	0.0983
104.999050464019	0.0995
105.001987636808	0.1065
105.004924850676	0.1048
105.007862105625	0.1003
105.010799401653	0.0972
105.013736738762	0.0978
105.01667411695	0.0966
105.019611536219	0.0955
105.022548996567	0.1039
105.025486497996	0.1112
105.028424040504	0.1352
105.031361624093	0.1610
105.034299248761	0.3070
105.037236914509	0.8019
105.040174621338	1.6427
105.043112369246	2.3554
105.046050158235	2.3918
105.048987988303	1.8569
105.051925859451	1.1967
105.05486377168	0.7603
105.057801724988	0.5733
105.060739719376	0.5596
105.063677754844	0.7377
105.066615831393	0.9657
105.069553949021	1.0653
105.072492107729	0.9627
105.075430307517	0.7475
105.078368548385	0.5531
105.081306830334	0.4162
105.084245153362	0.3468
105.08718351747	0.3162
105.090121922658	0.2966
105.093060368926	0.2711
105.095998856274	0.2556
105.098937384702	0.2407
105.101875954211	0.2285
105.104814564799	0.2062
105.107753216467	0.1968
105.110691909215	0.1819
105.113630643043	0.1836
105.116569417951	0.1808
105.119508233939	0.1734
105.122447091007	0.1625
105.125385989155	0.1612
105.128324928383	0.1617
105.131263908691	0.1601
105.134202930078	0.1519
105.137141992546	0.1591
105.140081096094	0.1722
105.143020240722	0.1681
105.14595942643	0.1555
105.148898653218	0.1400
105.151837921086	0.1286
105.154777230033	0.1225
105.157716580061	0.1171
105.160655971169	0.1288
105.163595403357	0.1392
105.166534876625	0.1461
105.169474390972	0.1389
105.1724139464	0.1283
105.175353542908	0.1217
105.178293180496	0.1052
105.181232859163	0.1004
105.184172578911	0.1023
105.187112339739	0.1079
105.190052141646	0.1104
105.192991984634	0.1133
105.195931868701	0.1115
105.198871793849	0.1087
105.201811760077	0.1021
105.204751767384	0.0998
105.207691815772	0.1009
105.210631905239	0.0994
105.213572035787	0.0968
105.216512207414	0.1006
105.219452420122	0.1070
105.222392673909	0.1050
105.225332968777	0.1031
105.228273304724	0.1013
105.231213681752	0.0939
105.234154099859	0.0898
105.237094559047	0.0978
105.240035059314	0.0975
105.242975600661	0.1032
105.245916183089	0.0997
105.248856806596	0.0944
105.251797471184	0.0917
105.254738176851	0.0946
105.257678923598	0.0983
105.260619711425	0.0952
105.263560540333	0.0978
105.26650141032	0.0974
105.269442321387	0.0969
105.272383273535	0.1005
105.275324266762	0.0976
105.278265301069	0.1023
105.281206376456	0.1038
105.284147492923	0.0980
105.287088650471	0.1072
105.290029849098	0.1107
105.292971088805	0.1100
105.295912369592	0.1044
105.298853691459	0.1014
105.301795054406	0.0987
105.304736458433	0.0981
105.30767790354	0.0952
105.310619389727	0.1006
105.313560916994	0.1064
105.316502485342	0.1119
105.319444094769	0.1072
105.322385745276	0.0986
105.325327436862	0.1015
105.328269169529	0.1025
105.331210943276	0.1070
105.334152758103	0.1072
105.33709461401	0.1128
105.340036510997	0.1116
105.342978449064	0.1081
105.345920428211	0.1064
105.348862448438	0.1111
105.351804509745	0.1123
105.354746612132	0.1112
105.357688755598	0.1093
105.360630940145	0.1105
105.363573165772	0.1085
105.366515432479	0.1175
105.369457740266	0.1165
105.372400089132	0.1138
105.375342479079	0.1126
105.378284910106	0.1138
105.381227382213	0.1084
105.384169895399	0.1118
105.387112449666	0.1087
105.390055045013	0.1130
105.392997681439	0.1179
105.395940358946	0.1167
105.398883077533	0.1175
105.401825837199	0.1100
105.404768637946	0.1172
105.407711479772	0.1128
105.410654362679	0.1243
105.413597286665	0.1249
105.416540251732	0.1140
105.419483257879	0.1111
105.422426305105	0.1048
105.425369393412	0.1083
105.428312522798	0.1076
105.431255693264	0.1026
105.434198904811	0.1067
105.437142157437	0.1050
105.440085451144	0.1053
105.44302878593	0.1052
105.445972161797	0.1009
105.448915578743	0.1031
105.451859036769	0.1042
105.454802535876	0.1072
105.457746076062	0.1070
105.460689657328	0.0972
105.463633279675	0.1013
105.466576943101	0.1005
105.469520647607	0.1001
105.472464393194	0.0975
105.47540817986	0.0995
105.478352007606	0.0973
105.481295876432	0.0988
105.484239786338	0.0958
105.487183737325	0.0974
105.490127729391	0.1046
105.493071762537	0.0982
105.496015836763	0.0947
105.498959952069	0.0954
105.501904108455	0.0950
105.504848305922	0.0898
105.507792544468	0.0897
105.510736824094	0.0942
105.5136811448	0.0988
105.516625506586	0.0997
105.519569909452	0.1040
105.522514353398	0.0963
105.525458838424	0.0954
105.52840336453	0.0986
105.531347931716	0.1044
105.534292539982	0.1077
105.537237189328	0.1096
105.540181879754	0.1072
105.54312661126	0.1053
105.546071383846	0.1004
105.549016197512	0.0975
105.551961052257	0.1000
105.554905948083	0.1098
105.557850884989	0.1089
105.560795862975	0.1077
105.563740882041	0.1052
105.566685942187	0.1085
105.569631043412	0.1034
105.572576185718	0.1018
105.575521369104	0.0986
105.57846659357	0.0948
105.581411859115	0.0879
105.584357165741	0.0833
105.587302513447	0.0889
105.590247902233	0.0908
105.593193332098	0.1035
105.596138803044	0.1012
105.59908431507	0.0997
105.602029868175	0.0961
105.604975462361	0.0963
105.607921097626	0.0980
105.610866773972	0.0958
105.613812491398	0.0994
105.616758249903	0.0989
105.619704049489	0.1017
105.622649890154	0.0994
105.6255957719	0.1051
105.628541694725	0.1061
105.631487658631	0.1100
105.634433663616	0.1058
105.637379709682	0.1002
105.640325796827	0.0997
105.643271925053	0.1030
105.646218094358	0.1078
105.649164304743	0.1138
105.652110556209	0.1127
105.655056848754	0.1073
105.65800318238	0.1041
105.660949557085	0.1039
105.66389597287	0.1055
105.666842429736	0.1114
[truncated: 217,885+ more rows]

## Sheet: Figure 3a
						temperature (°C)	CD (mdeg)			temperature (°C)	CD (mdeg)			temperature (°C)	CD (mdeg)				temperature (°C)	CD (mdeg)			temperature (°C)	CD (mdeg)			temperature (°C)	CD (mdeg)			temperature (°C)	CD (mdeg)			temperature (°C)	CD (mdeg)		temperature (°C)	CD (mdeg)				temperature (°C)	CD (mdeg)			temperature (°C)	CD (mdeg)
orginal data from Circular Dichroism Spectroscopy measurements					wt-1	20.1694	-17.07		wt-2	20.0194	-17.1042		wt-3	27.8132	-17.2131			N57A-1	20.4693	-20.3019		N57A-2	21.7925	-23.242		N57A-3	26.2739	-20.4298		Q63A-1	20.9688	-18.9951		Q63A-2	26.87	-25.5016		Q63A-3	20.4193	-24.5529		E64A-1	21.3683	-19.0975		E64A-2	20.0194	-21.9955
						20.2944	-16.9062			20.1694	-17.5474			27.5898	-17.4245				20.4693	-19.9589			21.5679	-23.2141			26.1497	-20.4602			20.9189	-18.9415			26.3981	-25.9118			20.3943	-24.6246			21.2185	-18.642			20.2194	-21.349
						20.3943	-17.2335			20.3443	-17.0329			27.292	-17.0876				20.4193	-20.3937			21.518	-23.4501			25.926	-20.3032			20.819	-18.6251			26.0254	-25.7264			20.3693	-24.9635			21.1686	-18.8815			20.3943	-21.4902
						20.5192	-17.1123			20.5192	-17.034			27.019	-17.1773				20.4193	-20.171			21.4681	-23.5324			25.578	-20.7716			20.769	-19.1112			25.7023	-25.8806			20.3693	-24.4242			21.1436	-18.3311			20.5942	-21.5428
						20.6441	-16.9155			20.6691	-17.276			26.721	-16.8191				20.3693	-20.3213			21.4182	-23.0282			25.2051	-20.3993			20.769	-18.7927			25.3791	-25.1671			20.3693	-24.7988			21.1186	-18.8817			20.794	-21.3331
						20.794	-16.6168			20.8439	-16.7905			26.4726	-17.3882				20.3943	-20.3627			21.3932	-23.3039			24.8817	-20.5727			20.7191	-18.6304			25.1802	-25.8749			20.4193	-24.7244			21.0936	-18.5577			20.9438	-21.7715
						20.8939	-17.0665			21.0187	-16.8516			26.1745	-17.3366				20.4193	-20.3005			21.3683	-23.1054			24.6329	-20.5188			20.7191	-19.1444			24.8817	-25.8818			20.4443	-24.9366			21.0936	-18.9771			21.1436	-21.5183
						21.0687	-16.9435			21.1935	-16.9807			25.926	-17.2702				20.4193	-20.1408			21.3683	-23.4143			24.3592	-20.2794			20.7191	-19.0425			24.5832	-25.957			20.4693	-24.5415			21.1186	-18.5247			21.3183	-21.1413
						21.1935	-17.0865			21.3932	-17.0903			25.6775	-17.2612				20.4693	-20.2942			21.3683	-23.1388			23.9609	-20.7415			20.744	-18.9184			24.2596	-25.9999			20.5192	-24.5642			21.1186	-18.7529			21.4931	-21.7326
						21.3433	-16.8542			21.543	-17.1444			25.4786	-17.1679				20.5192	-20.5012			21.4182	-23.5374			23.8364	-20.5541			20.769	-18.5583			24.0356	-25.5985			20.5942	-24.5514			21.1436	-18.8217			21.7426	-21.4821
						21.4931	-17.037			21.7177	-17.3053			25.2299	-17.0476				20.5942	-20.252			21.4681	-23.3958			23.7866	-20.176			20.819	-18.7407			24.0107	-25.7039			20.6441	-24.9178			21.1935	-18.746			21.9173	-21.3686
						21.6677	-16.8216			21.8923	-17.0004			24.7822	-17.254				20.6691	-20.2831			21.518	-23.5746			23.7119	-20.6409			20.8939	-18.8224			23.9111	-25.5249			20.744	-24.776			21.2684	-18.7806			22.0919	-21.34
						21.8424	-16.7812			22.042	-17.0544			24.6827	-17.3497				20.744	-20.2413			21.5679	-23.1957			23.6621	-20.5772			20.9438	-18.6134			23.8613	-25.6479			20.8439	-24.5814			21.3433	-18.5844			22.2914	-21.5445
						21.9921	-17.1908			22.2415	-16.8506			24.6329	-17.252				20.8689	-20.5031			21.6428	-23.8233			23.6123	-20.3983			21.0187	-18.6233			23.8364	-25.6743			20.9438	-24.7099			21.4182	-18.711			22.441	-21.1633
						22.1418	-17.0442			22.3911	-17.1844			24.5334	-17.1796				20.9688	-20.3271			21.7426	-23.4583			23.6123	-20.5684			21.1186	-18.7649			23.7866	-26.1513			21.0437	-24.7168			21.4681	-18.4384			22.6405	-21.7066
						22.2914	-17.1166			22.5906	-16.7886			24.4836	-17.451				21.0687	-20.1668			21.7925	-23.1249			23.6123	-20.8655			21.2185	-18.4618			23.7866	-26.0436			21.1686	-24.7436			21.6178	-18.6772			22.8399	-21.218
						22.441	-16.7912			22.7651	-17.0099			24.4588	-17.1249				21.1935	-20.2861			21.9173	-23.218			23.6123	-20.8735			21.3433	-18.9912			23.7617	-26.0101			21.2684	-24.7648			21.7177	-18.5308			23.0393	-21.0254
						22.6405	-16.7703			22.9396	-17.0609			24.409	-16.9877				21.3183	-20.1164			21.9921	-23.66			23.6123	-20.294			21.4431	-18.841			23.7866	-25.8386			21.3683	-24.7384			21.8175	-18.568			23.1888	-21.5788
						22.79	-17.1496			23.139	-16.8635			24.3841	-17.5712				21.4681	-20.1786			22.1168	-23.3104			23.6372	-20.6755			21.5679	-18.7682			23.8115	-26.2006			21.518	-24.3104			21.9422	-18.4317			23.3881	-21.2831
						22.9645	-16.7467			23.2884	-16.6157			24.3592	-17.2142				21.5929	-20.1901			22.2415	-23.1311			23.7119	-20.6407			21.6428	-18.8587			23.8613	-25.9634			21.6428	-24.7035			22.0669	-18.5724			23.5625	-21.267
						23.114	-17.0873			23.4877	-17.1982			24.3592	-17.2169				21.7177	-20.0859			22.3662	-23.27			23.7617	-20.4922			21.8175	-18.8308			23.8862	-25.6771			21.7676	-24.7275			22.1916	-18.705			23.7368	-21.2807
						23.2884	-17.1119			23.6372	-17.168			24.409	-17.5941				21.8674	-20.2191			22.4909	-23.4629			23.8364	-20.5087			21.9422	-18.5954			23.9609	-25.6969			21.9173	-24.7261			22.3163	-18.4674			23.936	-21.4309
						23.4877	-16.843			23.8115	-16.9735			24.409	-17.6948				21.9921	-20.3647			22.5906	-23.6216			23.8862	-20.3908			22.0669	-18.5928			24.0356	-25.8143			22.017	-24.2045			22.441	-18.5646			24.1352	-20.9782
						23.6372	-17.0339			23.9858	-17.0126			24.5085	-17.3177				22.1418	-20.2241			22.7651	-23.3036			23.9858	-20.665			22.2166	-18.364			24.0854	-25.8218			22.1667	-24.3663			22.5657	-18.3077			24.3094	-21.4232
						23.7866	-16.7225			24.185	-17.2673			24.5085	-16.8781				22.2914	-20.0698			22.8897	-23.5929			24.0605	-20.7564			22.3413	-18.6475			24.185	-25.8275			22.2914	-24.3745			22.7153	-18.425			24.4836	-21.2398
						23.9858	-16.877			24.3841	-17.0151			24.5583	-17.5703				22.441	-20.4162			22.9894	-23.1445			24.1352	-20.3609			22.4909	-18.8654			24.2845	-25.8406			22.441	-24.481			22.8399	-18.414			24.6827	-20.9882
						24.185	-16.895			24.5832	-17.3008			24.6578	-17.3861				22.6155	-20.118			23.139	-23.515			24.2596	-20.5673			22.6405	-18.59			24.3592	-25.859			22.6405	-24.4408			22.9894	-18.4605			24.8817	-21.5015
						24.3343	-16.9994			24.7325	-17.0595			24.7076	-16.8682				22.7402	-19.995			23.2884	-23.0607			24.3592	-20.3707			22.79	-18.446			24.4588	-25.6877			22.79	-24.2232			23.139	-18.5062			25.0807	-21.4634
						24.4836	-17.0005			24.9315	-17.025			24.8569	-17.1179				22.8897	-19.9833			23.4379	-22.9698			24.4588	-20.818			22.9396	-18.6825			24.5583	-26.3356			22.9147	-24.4771			23.2884	-18.4318			25.2797	-21.6598
						24.7076	-16.8141			25.1553	-17.1443			24.9066	-17.0825				23.0891	-19.8532			23.5376	-23.5187			24.5583	-20.7324			23.0891	-18.6815			24.6578	-25.3415			23.0642	-24.4943			23.4379	-18.6823			25.4786	-21.0399
						24.8817	-16.9586			25.3045	-17.4014			24.9564	-17.0911				23.2137	-20.4355			23.7368	-23.2347			24.6827	-20.7038			23.2386	-18.8806			24.7573	-25.9868			23.2386	-24.5855			23.5874	-18.6938			25.6526	-21.4809
						25.0807	-16.8098			25.4786	-16.9958			25.1305	-17.0775				23.3881	-19.9521			23.8862	-23.4054			24.8071	-20.4432			23.413	-18.4625			24.8817	-26.0015			23.3632	-24.2262			23.7368	-18.3679			25.8266	-21.29
						25.2548	-16.592			25.6775	-17.1939			25.2051	-17.1775				23.5625	-20.044			24.0356	-23.6368			24.9315	-20.7551			23.5874	-18.5429			24.9812	-25.6296			23.5376	-24.5142			23.8862	-18.3207			26.0254	-21.1619
						25.4289	-16.7183			25.8763	-16.9706			25.2797	-17.2615				23.7119	-20.0515			24.185	-23.4623			25.0559	-20.5311			23.7368	-18.5614			25.1305	-25.6979			23.687	-24.4831			24.0605	-18.1884			26.2242	-21.5568
						25.6278	-16.5848			26.0254	-16.9606			25.4289	-16.9791				23.8862	-20.1423			24.3592	-23.0555			25.2051	-20.5548			23.8862	-18.7383			25.2797	-25.4052			23.8613	-24.7283			24.2099	-18.7444			26.3733	-21.1978
						25.8266	-16.876			26.2242	-17.1119			25.5283	-17.3653				24.0356	-20.0992			24.5085	-23.2376			25.3294	-20.6235			24.0356	-18.7412			25.3791	-25.6088			24.0107	-24.5734			24.3592	-18.4624			26.572	-21.4917
						25.9757	-16.5634			26.423	-17.1505			25.6278	-17.3203				24.2348	-19.7877			24.6329	-23.2519			25.4537	-20.6081			24.2348	-18.3645			25.4786	-25.304			24.185	-24.2576			24.5334	-18.5406			26.721	-21.3044
						26.1497	-16.7257			26.6217	-17.0336			25.7769	-17.3416				24.3841	-20.3274			24.832	-23.244			25.578	-20.7645			24.3841	-18.5669			25.6526	-25.7071			24.3592	-24.3043			24.7076	-18.6625			26.9445	-21.1301
						26.3484	-16.5307			26.7707	-17.1322			25.9012	-17.5065				24.5832	-19.8994			25.0061	-22.9297			25.7272	-20.5592			24.5334	-18.7026			25.7769	-25.5837			24.5085	-24.3886			24.832	-18.506			27.1431	-21.2299
						26.4726	-16.6928			26.9445	-16.5714			25.9757	-16.9044				24.7076	-20.0918			25.1802	-23.1779			25.8763	-20.3934			24.7076	-18.6131			25.926	-25.9547			24.6578	-24.4083			25.0559	-18.4166			27.3169	-21.4342
						26.721	-16.7511			27.1431	-16.9927			26.1248	-17.4433				24.8817	-19.8207			25.3294	-22.835			26.0006	-20.3768			24.8569	-18.6891			26.0503	-26.0079			24.832	-24.0216			25.2051	-18.1627			27.4906	-21.2978
						26.87	-16.6795			27.3169	-16.8633			26.2491	-17.1703				25.1056	-19.8548			25.4786	-23.0202			26.1497	-20.2201			25.0807	-18.7648			26.1745	-25.675			25.0061	-24.5274			25.3543	-18.7431			27.7139	-20.7362
						27.0686	-16.7961			27.5154	-17.0207			26.3733	-17.2575				25.2797	-19.8669			25.6526	-23.2849			26.2739	-20.2715			25.2299	-18.4253			26.2987	-25.3428			25.2051	-24.3472			25.5283	-18.4245			27.8628	-20.8802
						27.2176	-16.4501			27.6643	-17.1959			26.5223	-17.0066				25.4537	-19.758			25.8266	-22.8081			26.423	-20.7643			25.4289	-18.6584			26.4726	-25.7994			25.3791	-24.5648			25.6775	-18.5635			28.0612	-21.327
						27.4161	-16.82			27.8628	-16.6019			26.6713	-17.5544				25.6278	-19.8437			25.9757	-23.3608			26.572	-20.6631			25.5532	-18.7261			26.6217	-25.5604			25.5283	-24.1972			25.8763	-18.367			28.2596	-21.2635
						27.5898	-16.5779			28.0612	-17.2208			26.7955	-17.2185				25.8018	-20.1239			26.1497	-23.089			26.721	-20.2679			25.7521	-18.3764			26.7458	-25.774			25.7023	-24.3489			26.0254	-18.104			28.4332	-21.4395
						27.7883	-16.6474			28.2348	-16.8523			26.9693	-17.1889				25.9757	-19.713			26.3236	-23.1503			26.87	-20.4988			25.926	-18.4505			26.8948	-25.9908			25.8763	-24.4087			26.1745	-18.191			28.6068	-21.1682
						27.962	-16.7142			28.4084	-17.048			27.0686	-16.9431				26.1497	-20.0359			26.4726	-22.8582			27.019	-19.9678			26.0751	-18.4844			27.0438	-25.7396			26.0503	-24.3364			26.3733	-18.4661			28.8051	-21.1775
						28.1604	-16.6224			28.6068	-16.8144			27.2176	-17.1504				26.3236	-19.446			26.6713	-23.1158			27.1679	-20.3047			26.2739	-18.4638			27.2176	-25.9474			26.2242	-24.1533			26.5472	-18.4237			29.0034	-21.343
						28.3588	-17.0232			28.8051	-17.1187			27.4161	-17.1016				26.4975	-19.9075			26.8203	-23.0155			27.3169	-20.205			26.423	-18.8241			27.3665	-25.6502			26.3733	-24.1865			26.6962	-18.4492			29.2016	-21.3022
						28.5076	-16.7625			28.9786	-16.6276			27.5402	-16.7909				26.6713	-19.9453			26.9941	-23.2598			27.4906	-20.1711			26.572	-18.4098			27.5154	-26.333			26.5472	-24.1074			26.87	-18.1773			29.3751	-21.2526
						28.7059	-16.7393			29.2016	-16.926			27.7139	-17.6466				26.87	-19.7543			27.1431	-23.0186			27.6643	-20.3316			26.7707	-18.5053			27.6395	-26.0161			26.721	-24.6124			27.0686	-18.2947			29.5485	-21.216
						28.8794	-16.618			29.3503	-16.8462			27.838	-17.2913				27.019	-19.9698			27.3417	-22.9949			27.7883	-20.8327			26.9445	-18.4497			27.8132	-26.1869			26.87	-23.9668			27.2424	-18.4612			29.7466	-21.3379
						29.0529	-16.9334			29.5237	-16.7911			28.0116	-17.2329				27.2176	-19.8359			27.5154	-22.722			27.962	-20.5836			27.1183	-18.3643			27.962	-25.2973			27.0686	-24.1961			27.4161	-18.3926			29.9447	-21.0652
						29.2512	-16.5158			29.6971	-16.8539			28.1604	-17.1444				27.3665	-19.9767			27.6643	-22.8282			28.1108	-20.3131			27.2672	-18.4094			28.1108	-25.5239			27.2424	-24.3072			27.565	-18.5929			30.1428	-20.7025
						29.4494	-16.7656			29.8952	-16.8962			28.2844	-17.1891				27.5402	-19.9419			27.838	-22.8665			28.3092	-20.2726			27.4658	-18.2362			28.2844	-25.823			27.4161	-24.5749			27.7387	-18.3376			30.3409	-20.9626
						29.6476	-16.8622			30.0933	-16.6427			28.458	-17.4961				27.7635	-19.9023			28.0116	-23.1153			28.458	-20.3046			27.6395	-18.6171			28.4332	-25.7613			27.6147	-24.2145			27.9124	-18.4059			30.4894	-21.1031
						29.8209	-16.8277			30.2419	-16.8068			28.582	-17.2077				27.9124	-19.9716			28.21	-23.3167			28.6068	-20.1311			27.8132	-18.6032			28.6068	-25.8721			27.7635	-24.4333			28.1108	-18.043			30.6874	-21.2165
						29.9943	-16.8707			30.4399	-17.1722			28.7803	-17.4899				28.1108	-19.868			28.334	-22.9235			28.7803	-20.3586			27.9868	-18.6271			28.7803	-25.6786			27.962	-24.3158			28.2596	-18.2643			30.8854	-20.9381
						30.1676	-16.1941			30.6379	-16.7333			28.929	-17.5916				28.2596	-19.9456			28.5324	-23.0693			28.9538	-20.1813			28.1604	-18.4279			28.9538	-25.3522			28.1356	-24.2508			28.458	-18.2346			31.0338	-21.0134
						30.3904	-16.5818			30.8359	-17.0008			29.1025	-17.1779				28.458	-20.0635			28.6811	-22.9975			29.1025	-19.9574			28.3588	-18.2503			29.1025	-25.6389			28.3092	-24.092			28.6316	-18.4532			31.2565	-21.4416
						30.5389	-16.7144			31.0338	-16.6526			29.2512	-17.2629				28.6564	-19.9181			28.8794	-23.2372			29.2512	-20.3128			28.5076	-18.269			29.2512	-25.6227			28.5076	-24.3138			28.8051	-18.0447			31.4296	-21.505
						30.7369	-16.9018			31.207	-16.6896			29.3998	-17.4659				28.8299	-19.6259			29.0529	-23.1347			29.4494	-19.9321			28.7059	-18.2855			29.4246	-25.263			28.6564	-24.5469			29.0034	-18.595			31.6274	-20.8989
						30.9348	-16.6898			31.4049	-17.1115			29.598	-17.3071				29.0282	-19.9088			29.2512	-22.8617			29.6228	-20.1499			28.8547	-18.3689			29.598	-25.1819			28.8547	-23.7909			29.1521	-18.0854			31.8005	-21.0732
						31.0833	-16.7581			31.578	-16.5538			29.7466	-17.2711				29.1768	-19.9763			29.3998	-23.0455			29.7962	-20.3072			29.0529	-18.3425			29.7466	-25.8214			29.0282	-24.0974			29.3503	-18.462			31.9983	-20.7247
						31.2812	-16.6003			31.7758	-16.8459			29.8952	-17.1553				29.3751	-20.0109			29.598	-22.7576			29.9447	-20.1739			29.2512	-18.7056			29.92	-25.2677			29.1768	-24.356			29.4989	-18.3354			32.1713	-20.864
						31.479	-16.7358			31.9241	-16.5665			30.0686	-17.2076				29.5485	-19.5183			29.7466	-22.9099			30.0933	-19.9978			29.3998	-18.4403			30.0933	-25.5809			29.3751	-24.1137			29.6971	-17.9063			32.369	-21.2606
						31.6769	-16.4218			32.1219	-16.6121			30.2419	-16.9019				29.7466	-20.0295			29.9447	-22.9138			30.2914	-20.1128			29.598	-18.1761			30.2419	-25.5564			29.5485	-24.3328			29.8952	-18.1704			32.5667	-21.2081
						31.85	-16.6383			32.3196	-17.022			30.4399	-17.4768				29.9447	-19.8095			30.0933	-23.0562			30.4399	-20.0609			29.7962	-18.1928			30.4152	-25.2771			29.7466	-23.7513			30.0438	-18.2094			32.715	-21.1555
						32.023	-16.772			32.5173	-16.6593			30.5884	-17.0459				30.0933	-19.9138			30.2914	-23.06			30.6132	-20.0041			29.9447	-18.4293			30.5884	-25.2389			29.8952	-24.0646			30.2419	-18.4509			32.9126	-21.5631
						32.2207	-16.5265			32.715	-16.5619			30.7616	-17.0578				30.2914	-20.1483			30.4399	-22.8823			30.7864	-20.2057			30.0933	-18.0263			30.7864	-25.2261			30.0933	-24.2744			30.3904	-18.574			33.0855	-20.5626
						32.4184	-16.4116			32.8879	-16.8312			30.9101	-17.3971				30.4894	-19.6834			30.6379	-22.8152			30.9843	-20.1736			30.2914	-18.238			30.9348	-25.6869			30.2419	-24.009			30.5884	-18.1573			33.3077	-21.0078
						32.5914	-16.5148			33.0608	-16.9616			31.0833	-17.0869				30.6627	-20.116			30.8111	-23.1364			31.1328	-20.06			30.4894	-18.5022			31.0833	-25.0124			30.4399	-24.3039			30.7616	-18.2273			33.5053	-21.021
						32.7644	-16.7884			33.2584	-16.4584			31.2317	-16.8077				30.8359	-19.9458			30.9843	-22.7922			31.3059	-20.2147			30.6379	-17.9957			31.2812	-25.3744			30.6379	-23.9727			30.9596	-17.8233			33.7028	-20.6255
						32.962	-16.5704			33.4559	-16.7335			31.4296	-17.297				31.0091	-19.5836			31.1822	-22.9663			31.4543	-20.1937			30.8359	-18.2558			31.4296	-25.2568			30.8111	-24.1604			31.1328	-18.1393			33.8509	-20.7861
						33.1349	-16.6916			33.6534	-16.4308			31.6027	-17.1324				31.207	-20.1106			31.3307	-22.8031			31.6522	-20.3888			31.0338	-18.3684			31.6274	-25.5564			30.9843	-24.1587			31.2812	-18.1773			34.0483	-21.344
						33.3077	-16.1393			33.8509	-16.7459			31.7758	-16.5308				31.3801	-19.8097			31.5285	-22.9142			31.8005	-19.9096			31.207	-17.9458			31.7758	-25.8879			31.1575	-23.5008			31.479	-18.0777			34.2457	-21.3485
						33.5053	-16.3693			34.0483	-17.1203			31.9241	-17.0486				31.578	-19.9124			31.7016	-23.0383			31.9983	-20.1095			31.4049	-18.0513			31.9488	-25.3615			31.3307	-23.8364			31.6769	-17.9192			34.4431	-21.2481
						33.7028	-16.5184			34.2457	-16.29			32.1219	-17.3313				31.7758	-19.5368			31.8994	-23.0208			32.1713	-20.0426			31.5532	-18.1138			32.1219	-25.1151			31.5285	-23.9007			31.8747	-18.2674			34.6158	-21.2337
						33.9002	-16.4098			34.4431	-16.6372			32.2702	-16.7824				31.9736	-20.0808			32.0724	-23.0159			32.3443	-20.0512			31.7511	-18.445			32.3196	-25.5484			31.7263	-23.7313			32.023	-18.28			34.7885	-20.8119
						34.073	-16.3119			34.6158	-16.3418			32.4679	-17.4625				32.1713	-19.8685			32.2455	-22.6749			32.542	-19.7745			31.9241	-18.1053			32.4926	-25.2045			31.8994	-23.8375			32.2207	-18.115			34.9858	-20.8821
						34.2457	-16.6344			34.8378	-16.7451			32.6408	-17.2716				32.3196	-19.5618			32.4184	-22.9031			32.715	-20.1975			32.0972	-17.7882			32.6655	-25.4009			32.0724	-23.5874			32.4184	-18.0086			35.1831	-21.2307
						34.4678	-16.5665			35.0104	-16.2501			32.8138	-16.7748				32.5173	-19.5279			32.6161	-22.8014			32.9126	-19.9113			32.3196	-18.1944			32.8138	-25.2429			32.2702	-23.9453			32.5914	-17.9309			35.3803	-20.6885
						34.6405	-15.9891			35.2077	-16.6652			32.9867	-16.7531				32.6902	-19.7569			32.8138	-22.2715			33.0608	-19.7248			32.4679	-17.8898			33.0114	-25.8494			32.4184	-24.2113			32.7644	-17.9904			35.5775	-20.9379
						34.8378	-16.5737			35.3803	-16.6198			33.1596	-16.9145				32.8879	-19.8504			32.962	-22.7792			33.209	-20.4373			32.6655	-18.0518			33.1596	-25.6362			32.6161	-23.6592			32.962	-18.079			35.7254	-20.7094
						35.0351	-16.4172			35.5775	-16.6642			33.3571	-16.9809				33.0608	-19.7468			33.1349	-22.6299			33.4065	-20.1396			32.8632	-18.0944			33.3571	-25.1182			32.7891	-23.6851			33.1349	-17.7008			35.9472	-20.5416
						35.2077	-16.0227			35.7747	-16.4066			33.5053	-17.1645				33.2584	-19.7342			33.3324	-22.7879			33.5793	-20.5294			33.0114	-17.8653			33.5546	-25.0841			33.0114	-23.865			33.3077	-18.0995			36.1197	-20.7955
						35.3803	-16.3143			35.9472	-16.8024			33.7028	-16.7739				33.4559	-19.8866			33.5053	-22.5929			33.7768	-20.2624			33.209	-18.2118			33.7028	-25.2541			33.209	-23.77			33.5053	-17.8564			36.3168	-20.7401
						35.5775	-16.4237			36.169	-16.8236			33.9002	-17.0739				33.604	-19.7266			33.7028	-23.0608			33.9496	-20.0098			33.3818	-17.887			33.9002	-25.0092			33.3571	-23.773			33.6781	-17.9711			36.5138	-20.5919
						35.7747	-16.1747			36.3168	-16.5476			34.0483	-16.9975				33.8015	-19.4171			33.8756	-23.0161			34.0977	-19.7523			33.5546	-18.1787			34.073	-25.2448			33.5546	-23.443			33.8509	-18.0087			36.6863	-21.0906
						35.9718	-16.5625			36.5138	-16.5465			34.2457	-17.0026				33.999	-19.6184			34.073	-22.949			34.2704	-20.0044			33.7521	-18.163			34.2457	-25.4036			33.7521	-23.849			34.0483	-18.2231			36.8833	-20.8373
						36.1197	-16.6164			36.7109	-16.9459			34.3938	-17.0824				34.1964	-19.2864			34.2457	-22.6042			34.4678	-19.8571			33.9496	-18.0138			34.4431	-25.2			33.9496	-23.6717			34.2211	-17.7652			37.0556	-21.2539
						36.3414	-16.4725			36.9079	-16.2823			34.5911	-17.1992				34.3691	-19.4799			34.4185	-22.6372			34.6651	-20.2413			34.147	-17.7484			34.5911	-25.0729			34.147	-24.0925			34.4431	-17.8879			37.2526	-20.7602
						36.4892	-16.1651			37.1049	-16.915			34.7391	-17.009				34.5665	-19.6073			34.6158	-22.3339			34.8378	-19.8726			34.2951	-18.1172			34.7885	-25.4958			34.2951	-23.8272			34.5911	-17.9848			37.4495	-20.9731
						36.7109	-16.1283			37.2772	-16.5587			34.9611	-16.7473				34.7391	-19.1771			34.7885	-22.6412			34.9858	-20.4904			34.4925	-18.0212			34.9858	-24.854			34.5418	-23.6238			34.7885	-18.1123			37.5972	-20.8331
						36.9079	-16.2589			37.4741	-16.8872			35.1091	-16.9381				34.9365	-20.0639			34.9858	-22.5595			35.1831	-20.2542			34.6898	-18.0731			35.1584	-25.2394			34.6898	-23.5733			34.9858	-18.0593			37.7941	-20.7945
						37.0803	-16.4805			37.6464	-16.8629			35.2817	-17.0623				35.1337	-19.6936			35.1337	-22.6759			35.4049	-19.8145			34.8378	-17.7816			35.3556	-25.2086			34.8871	-23.6052			35.1337	-18.0723			37.9909	-20.9828
						37.2526	-16.5247			37.8433	-16.9879			35.5036	-16.9647				35.2817	-19.5571			35.331	-22.9457			35.5775	-20.1334			35.0351	-17.7206			35.5282	-25.4689			35.0598	-23.3801			35.3556	-17.6143			38.1878	-21.027
						37.4495	-16.2491			38.0402	-16.4213			35.6514	-16.5282				35.5036	-19.7375			35.4789	-22.5556			35.7254	-19.905			35.2324	-17.6417			35.7254	-24.8649			35.2324	-23.6263			35.5282	-17.7346			38.3846	-20.5455
						37.6464	-15.9487			38.237	-16.5823			35.824	-16.6609				35.6761	-19.5719			35.7254	-22.4848			35.9225	-20.1518			35.3803	-17.8078			35.8733	-24.8995			35.4296	-23.3176			35.7254	-17.9389			38.5567	-20.7649
						37.8433	-16.0713			38.3846	-16.659			36.0211	-16.7009				35.8733	-19.7069			35.8733	-22.4359			36.095	-19.7436			35.5775	-17.8853			36.0458	-25.4431			35.5775	-23.6716			35.8733	-17.5913			38.7535	-21.0098
						38.0155	-16.5588			38.5813	-16.7917			36.169	-16.7935				36.0704	-19.5283			36.0704	-22.4939			36.2675	-19.8487			35.7747	-17.8189			36.2182	-24.9903			35.7993	-23.8918			36.0704	-17.7181			38.9256	-20.7994
						38.1878	-16.343			38.7781	-16.4226			36.366	-16.986				36.2182	-19.5929			36.2675	-22.6081			36.4399	-19.8495			35.9718	-17.8247			36.4153	-25.1003			35.9718	-23.7534			36.2675	-17.737			39.1469	-20.6684
						38.4092	-16.111			38.9748	-16.8248			36.5385	-16.9619				36.4153	-19.591			36.4153	-22.3802			36.6124	-19.5901			36.169	-17.402			36.5877	-24.9421			36.169	-23.6524			36.4153	-17.9616			39.319	-20.6983
						38.5567	-16.1634			39.1223	-16.6196			36.7601	-16.8183				36.6124	-19.3294			36.6124	-22.2798			36.8094	-20.189			36.3414	-17.5186			36.7601	-25.0613			36.366	-23.5069			36.637	-17.8598			39.491	-20.5287
						38.7781	-16.1079			39.319	-16.958			36.9079	-17.1278				36.8094	-19.4801			36.8094	-22.5412			36.9818	-19.4643			36.5138	-17.7985			36.9571	-24.8737			36.5138	-23.7054			36.8094	-17.584			39.7122	-20.5117
						38.9748	-15.9802			39.5156	-16.1254			37.1049	-16.4449				37.0064	-19.7389			36.9571	-22.4488			37.1541	-19.6748			36.7109	-17.699			37.1295	-25.0447			36.7109	-23.592			36.9818	-17.6195			39.8597	-20.6324
						39.1469	-16.0951			39.7122	-16.5465			37.3018	-16.9968				37.2034	-19.4723			37.1541	-22.0467			37.3511	-19.8577			36.8833	-17.6906			37.3018	-25.5715			36.9079	-23.2654			37.2034	-17.6859			40.0562	-20.9977
						39.3436	-16.2636			39.9334	-16.4312			37.4495	-16.898				37.3511	-19.3578			37.3511	-22.7268			37.5234	-19.8545			37.1049	-17.6025			37.4988	-24.7754			37.1049	-23.8097			37.3511	-17.7682			40.2528	-21.0506
						39.5156	-15.9274			40.1054	-16.3337			37.6464	-17.1316				37.5726	-19.5025			37.548	-22.0412			37.7449	-19.5756			37.2526	-17.8568			37.6957	-25.0359			37.2772	-23.1791			37.548	-17.5603			40.4493	-20.5955
						39.7122	-16.0671			40.2528	-16.1534			37.8433	-16.9604				37.7203	-19.3983			37.6957	-22.6225			37.8925	-19.8607			37.4495	-17.6516			37.8433	-24.8721			37.4495	-23.4601			37.7449	-17.727			40.6458	-20.7135
						39.9088	-15.9056			40.4493	-16.632			38.0155	-16.599				37.9417	-19.2045			37.8925	-22.0388			38.0894	-20.079			37.6464	-17.5918			38.0402	-24.9416			37.6464	-23.3065			37.9417	-17.4122			40.7931	-20.6921
						40.0808	-15.6281			40.6458	-16.3873			38.1878	-16.7934				38.114	-19.0328			38.0894	-22.4946			38.2862	-20.0675			37.7941	-17.6971			38.2124	-24.849			37.8433	-23.3033			38.114	-17.4631			40.9895	-20.783
						40.3019	-16.0489			40.8422	-16.3847			38.36	-16.46				38.2862	-19.3128			38.2616	-22.4206			38.4338	-19.7229			37.9909	-17.8531			38.3846	-25.0618			38.0402	-23.0399			38.2862	-17.3322			41.186	-20.8322
						40.4738	-15.9297			40.9895	-16.2269			38.5567	-16.9973				38.5075	-19.4448			38.4338	-21.7618			38.6305	-19.4988			38.1878	-17.885			38.5813	-24.9818			38.1878	-23.8882			38.483	-17.7552			41.3823	-20.3865
						40.6703	-16.0451			41.186	-16.4791			38.7289	-16.4124				38.6797	-19.4139			38.6305	-22.3339			38.8273	-19.397			38.3846	-17.7006			38.7781	-24.7863			38.3846	-23.5158			38.6797	-17.9742			41.5787	-20.6645
						40.8177	-15.8564			41.3823	-16.3749			38.9256	-16.966				38.8764	-19.4586			38.8273	-22.4403			39.024	-19.6209			38.5321	-17.4299			38.9748	-24.8248			38.5321	-23.292			38.8764	-17.524			41.7259	-20.4674
						41.0386	-15.9842			41.5787	-16.4192			39.0977	-17.0833				39.0731	-19.4487			38.9994	-22.3937			39.1715	-20.1242			38.7289	-17.3165			39.1223	-24.7958			38.7535	-23.5243			39.0485	-17.6546			41.9468	-20.6636
						41.186	-15.8773			41.7259	-16.1881			39.2698	-16.7973				39.2206	-19.327			39.1715	-22.468			39.3681	-19.6389			38.9256	-17.5806			39.319	-24.6296			38.9502	-23.6737			39.2206	-17.6577			42.1431	-20.493
						41.3823	-15.4975			41.9713	-16.2307			39.4665	-16.4089				39.4665	-19.4655			39.3681	-22.1583			39.5402	-19.5385			39.1223	-17.5317			39.4665	-25.0122			39.1223	-23.5317			39.4173	-17.5391			42.3148	-20.5045
						41.5787	-15.8898			42.1431	-16.4039			39.6631	-16.5927				39.6139	-19.445			39.5648	-22.3059			39.7614	-19.2721			39.319	-17.5238			39.6876	-24.4296			39.319	-23.6675			39.6139	-17.6512			42.5111	-20.6377
						41.775	-15.8351			42.3148	-15.588			39.8597	-16.6824				39.8105	-19.0108			39.7614	-22.3119			39.9088	-19.4873			39.5156	-17.489			39.8597	-24.9274			39.5156	-23.1344			39.8105	-17.3341			42.6827	-20.5506
						41.9713	-16.0399			42.5111	-16.224			40.0071	-16.9108				39.9825	-19.4188			39.9088	-22.149			40.1054	-19.2044			39.6631	-17.3532			40.0562	-24.641			39.7122	-23.9604			39.9825	-17.5962			42.8789	-20.6173
						42.1186	-15.7439			42.7073	-15.9974			40.2282	-16.8198				40.2036	-19.0329			40.1299	-22.373			40.2773	-19.5299			39.8351	-16.9962			40.2036	-24.9557			39.8597	-23.1832			40.1791	-17.6427			43.0506	-20.4802
						42.3639	-15.5974			42.8544	-15.9884			40.4001	-16.9438				40.351	-19.4509			40.3019	-22.1542			40.4493	-19.4242			40.0562	-17.6714			40.4001	-24.8997			40.0562	-23.5908			40.351	-17.485			43.2467	-20.2846
						42.5601	-15.7241			43.0506	-15.5277			40.5721	-16.2516				40.5475	-19.2658			40.4984	-22.4052			40.6458	-19.685			40.2528	-17.0956			40.5966	-24.6173			40.2528	-23.1829			40.5475	-17.6696			43.4428	-21.0725
						42.7318	-15.5239			43.2467	-16.4356			40.744	-16.6479				40.7685	-19.2981			40.6703	-22.2376			40.8177	-19.5168			40.4247	-17.2245			40.7931	-24.1429			40.4493	-23.0922			40.744	-17.478			43.6144	-20.0686
						42.928	-15.616			43.4428	-16.2542			40.9159	-16.0758				40.965	-19.3988			40.8422	-22.4663			41.0386	-19.3205			40.6458	-17.2878			40.965	-24.5555			40.5966	-23.2209			40.9404	-17.3221			43.786	-20.4225
						43.1241	-15.6956			43.6389	-16.199			41.1368	-16.0921				41.1614	-18.9256			41.0386	-22.1328			41.186	-19.5207			40.8177	-16.9944			41.1368	-25.0347			40.7931	-23.1646			41.0877	-17.7419			43.9821	-20.5209
						43.2958	-15.5584			43.835	-15.8274			41.2841	-16.5026				41.3332	-18.9311			41.2351	-22.2635			41.3823	-19.4285			40.9895	-16.9831			41.3087	-24.716			40.9895	-23.4316			41.2841	-17.4901			44.2026	-20.3086
						43.4919	-15.7725			44.0311	-15.7993			41.4805	-16.7502				41.4805	-19.0137			41.4069	-22.4622			41.5787	-18.9661			41.186	-17.019			41.5051	-24.233			41.1368	-23.5468			41.4805	-17.3112			44.4231	-20.5124
						43.688	-15.8969			44.1781	-16.0753			41.6769	-16.868				41.6769	-19.0659			41.5787	-21.9109			41.775	-19.2162			41.3332	-16.7941			41.6769	-24.2651			41.3332	-23.0141			41.6769	-17.3645			44.5701	-20.2615
						43.884	-15.7958			44.3741	-16.1851			41.8732	-16.406				41.8977	-19.0184			41.7996	-21.9953			41.9713	-19.3927			41.5787	-17.2057			41.8732	-24.5487			41.5296	-22.7553			41.8732	-17.1282			44.766	-20.0004
						44.0556	-15.6174			44.5701	-15.7125			42.0695	-16.5985				42.0695	-18.9223			41.9223	-22.2895			42.1186	-19.5754			41.7259	-17.1832			42.0695	-24.0396			41.7259	-23.3208			42.0695	-17.5172			44.9375	-20.5244
						44.2516	-15.6202			44.766	-15.7131			42.2167	-16.5256				42.2658	-19.0007			42.1676	-21.726			42.3148	-19.7274			41.9223	-17.4751			42.2412	-24.0836			41.9223	-23.2494			42.2412	-17.3128			45.1334	-20.31
						44.4231	-15.8164			44.9375	-15.7354			42.4129	-16.1712				42.462	-18.9453			42.3393	-21.9783			42.462	-19.4912			42.094	-17.1423			42.4129	-24.7569			42.094	-22.7685			42.4129	-17.3172			45.3293	-20.2166
						44.6191	-15.6302			45.1089	-16.1874			42.6092	-16.4522				42.6582	-19.2277			42.5111	-22.0641			42.6582	-19.0052			42.3148	-17.3189			42.6092	-24.5173			42.2658	-23.1826			42.6092	-17.0714			45.5007	-19.8954
						44.815	-15.5386			45.3048	-15.9659			42.8054	-17.0118				42.8299	-19.2031			42.7073	-21.6037			42.8299	-19.1486			42.4865	-17.0485			42.8054	-23.709			42.462	-23.2865			42.7563	-17.2474			45.6965	-20.4057
						44.962	-15.6987			45.4762	-15.7211			42.977	-16.0847				43.0506	-18.7934			42.9035	-22.1534			43.0506	-19.1731			42.6582	-17.09			42.977	-24.3584			42.6582	-22.6502			42.977	-16.9664			45.8434	-20.048
						45.1824	-15.5635			45.672	-15.8302			43.1487	-16.7356				43.2222	-18.8853			43.0506	-21.9547			43.2222	-19.4802			42.8299	-17.1805			43.1732	-24.2129			42.8544	-22.9997			43.1487	-17.2941			46.0392	-20.416
						45.3538	-15.6498			45.8434	-15.8778			43.3448	-16.1414				43.4183	-18.593			43.2467	-21.9497			43.3938	-19.0851			43.0506	-16.9119			43.3448	-24.7208			43.0015	-22.6685			43.3448	-17.0428			46.2594	-20.5163
						45.5496	-15.7019			46.0392	-15.9031			43.5164	-16.1921				43.6389	-18.676			43.4428	-21.734			43.5899	-19.3408			43.2467	-17.3083			43.5409	-24.561			43.2222	-23.0696			43.5409	-16.8808			46.4307	-19.9864
						45.7455	-15.5122			46.235	-15.8727			43.7125	-15.7101				43.786	-18.6032			43.6389	-21.6175			43.786	-19.2726			43.4428	-16.9591			43.737	-24.125			43.3938	-22.9435			43.737	-17.0284			46.6265	-20.6751
						45.9413	-15.325			46.3818	-15.9858			43.884	-16.0012				43.9821	-18.3043			43.8105	-21.8987			43.9821	-19.2161			43.6144	-16.7502			43.9085	-24.2759			43.5899	-22.7535			43.933	-17.3948			46.8222	-19.8784
						46.1126	-15.7696			46.602	-15.8426			44.0801	-16.4016				44.1781	-18.6663			44.0066	-21.5285			44.1781	-19.1278			43.786	-17.3165			44.0801	-24.3196			43.7615	-22.4155			44.1046	-17.1264			47.0179	-20.2292
						46.2839	-15.0182			46.7733	-15.8357			44.2761	-16.2033				44.3741	-18.7215			44.1781	-21.8758			44.3251	-18.9018			43.9821	-16.6417			44.2761	-24.3254			43.9821	-22.8024			44.3006	-17.3616			47.1891	-20.0477
						46.4797	-15.3679			46.969	-15.6837			44.4231	-16.2119				44.5456	-18.6151			44.3741	-22.2382			44.5211	-19.2434			44.1781	-16.9744			44.4231	-24.4045			44.1536	-22.9852			44.4721	-16.9644			47.3603	-20.0526
						46.6754	-15.699			47.1646	-15.9385			44.6191	-16.3153				44.766	-18.6351			44.5456	-21.3746			44.717	-19.2052			44.3251	-16.9054			44.6191	-24.1316			44.3251	-22.711			44.6681	-16.8974			47.5559	-20.0274
						46.8711	-15.35			47.3603	-15.7047			44.815	-16.3676				44.9375	-18.6183			44.717	-21.7344			44.864	-18.8819			44.5456	-16.6538			44.815	-23.6826			44.4966	-22.9935			44.864	-17.5522			47.7516	-20.2866
						47.0668	-15.2238			47.507	-15.8499			45.0109	-16.2731				45.1334	-18.6077			44.962	-21.5388			45.0599	-18.6502			44.717	-17.1318			45.0109	-23.9653			44.6925	-22.8425			45.0599	-17.0156			47.9227	-19.7201
						47.2625	-15.0026			47.7027	-15.8221			45.2068	-16.6299				45.3048	-18.5595			45.1089	-21.7257			45.2558	-19.0582			44.9375	-17.0057			45.1824	-24.1883			44.864	-22.9713			45.2558	-17.3745			48.0938	-19.7584
						47.4581	-15.1815			47.8738	-15.9867			45.3538	-16.0877				45.5007	-18.6619			45.2803	-21.8693			45.4517	-19.0347			45.1089	-16.4945			45.3538	-24.0122			45.0599	-22.735			45.4517	-17.2495			48.2894	-19.7422
						47.6537	-14.8557			48.0938	-15.383			45.5496	-16.3906				45.721	-18.5176			45.5007	-21.7495			45.5986	-18.9026			45.2803	-16.7763			45.5741	-23.9981			45.2558	-22.3418			45.6231	-17.1919			48.4849	-19.8547
						47.8249	-14.8193			48.2894	-15.5562			45.7455	-16.2968				45.8923	-18.6288			45.672	-21.8041			45.7944	-19.1943			45.5007	-16.8455			45.7455	-24.422			45.4517	-22.7531			45.7944	-17.0517			48.6804	-19.8129
						48.0449	-15.0457			48.436	-15.5098			45.9168	-16.0749				46.0881	-18.5518			45.8434	-21.7151			45.9902	-18.8246			45.6476	-16.8156			45.9168	-23.9518			45.6231	-22.3878			45.9902	-16.8224			48.8759	-20.0217
						48.2161	-15.0672			48.6316	-15.9233			46.1371	-15.9138				46.2594	-18.3472			46.0392	-21.8058			46.186	-18.8751			45.8434	-16.4985			46.1126	-23.7792			45.7944	-22.8481			46.186	-17.0574			49.0225	-19.7097
						48.3872	-14.99			48.827	-15.9907			46.2839	-16.0971				46.4552	-18.862			46.235	-21.7669			46.3818	-18.6063			46.0392	-16.7794			46.2839	-23.484			45.9902	-22.562			46.3818	-16.8723			49.2424	-19.8115
						48.5827	-14.9258			49.0225	-14.9832			46.4797	-16.427				46.6509	-18.6635			46.4063	-21.5707			46.5775	-18.8139			46.235	-16.4511			46.4797	-23.9945			46.186	-22.5406			46.5775	-16.9567			49.4134	-20.209
						48.7782	-14.9852			49.1936	-16.1233			46.6754	-16.1698				46.8467	-18.321			46.5775	-21.2433			46.7488	-18.5039			46.3818	-16.1			46.6754	-24.079			46.3818	-22.0011			46.7488	-16.5786			49.6088	-19.447
						48.9737	-14.9337			49.3646	-15.371			46.8711	-16.0407				47.0179	-18.6687			46.7733	-21.0612			46.92	-18.8124			46.5775	-16.5404			46.8467	-23.9655			46.5286	-22.5762			46.9445	-17.1072			49.8042	-19.5956
						49.1203	-14.8466			49.56	-15.3241			47.0179	-15.9436				47.2136	-18.5119			46.969	-21.4368			47.1157	-19.3843			46.7733	-16.3566			47.0179	-23.7576			46.7243	-22.7105			47.1157	-16.8924			49.9996	-19.4436
						49.3401	-14.951			49.7554	-15.547			47.1891	-15.7428				47.4092	-18.345			47.1646	-21.5289			47.2869	-18.7043			46.969	-16.2294			47.2136	-23.648			46.92	-22.9677			47.3114	-16.7211			50.195	-19.5255
						49.56	-14.6792			49.9508	-15.2185			47.4092	-15.8656				47.6048	-18.4289			47.3603	-21.3167			47.4826	-18.4885			47.1646	-16.1829			47.4092	-23.0586			47.1157	-22.2083			47.507	-17.0082			50.3903	-19.0943
						49.731	-15.1059			50.1217	-15.6832			47.6048	-15.8041				47.8005	-18.4915			47.507	-21.3535			47.6782	-18.5182			47.3603	-16.1064			47.5559	-23.8152			47.2869	-22.2088			47.6782	-16.9946			50.5856	-19.3553
						49.9019	-14.9399			50.3415	-15.2806			47.776	-15.7735				47.996	-18.1098			47.7027	-20.8843			47.8493	-18.2237			47.507	-16.0424			47.7516	-23.0411			47.4826	-21.9058			47.8983	-16.5832			50.7565	-19.7048
						50.0973	-14.7797			50.5368	-14.8857			47.9471	-16.0646				48.1427	-18.087			47.8983	-20.9005			48.0449	-18.5805			47.7027	-16.0715			47.9471	-23.2239			47.6537	-22.2966			48.0449	-16.6379			50.9274	-19.4826
						50.3415	-14.5656			50.6833	-15.1113			48.1427	-16.1347				48.3627	-17.6745			48.0938	-21.0473			48.2405	-18.7361			47.8983	-16.0384			48.1427	-23.8213			47.8493	-22.7578			48.2405	-16.687			51.147	-19.705
						50.5368	-14.9069			50.903	-15.5583			48.3383	-15.4744				48.5338	-18.5678			48.2894	-21.0382			48.436	-18.2808			48.0938	-15.9615			48.3383	-23.0479			48.0449	-21.9166			48.436	-16.7229			51.3179	-19.3763
						50.6833	-15.0805			51.0738	-15.1654			48.5094	-16.2003				48.7293	-18.5548			48.4605	-20.8764			48.5827	-17.9902			48.2649	-15.7004			48.5094	-23.6347			48.2405	-22.6874			48.6316	-16.8831			51.5131	-19.3099
						50.8786	-14.313			51.2447	-15.1631			48.6804	-15.4159				48.9248	-17.9685			48.6316	-21.3822			48.7782	-18.343			48.4849	-15.9859			48.6804	-23.1695			48.3872	-21.9381			48.827	-16.677			51.7083	-19.2047
						51.0738	-15.0614			51.4643	-14.7351			48.8759	-15.6547				49.1203	-17.7484			48.827	-21.0928			48.9737	-18.5174			48.6316	-15.6965			48.8759	-23.2751			48.5827	-22.3702			49.0225	-16.9268			51.8547	-19.1027
						51.2691	-14.6072			51.6107	-15.0723			49.0714	-15.6461				49.3157	-18.096			48.9981	-20.8755			49.1691	-18.3439			48.827	-15.6128			49.047	-23.228			48.7782	-22.2474			49.218	-16.6871			52.0499	-19.5312
						51.4887	-14.4551			51.8303	-15.0121			49.2424	-15.9225				49.4623	-18.097			49.1691	-20.6061			49.3401	-18.357			49.0225	-15.7059			49.2668	-23.4159			48.9737	-21.9111			49.4134	-16.5873			52.245	-19.0413
						51.6595	-14.5118			52.0011	-14.4796			49.4623	-15.5341				49.6821	-18.0038			49.3646	-21.2522			49.5356	-17.9534			49.1936	-16.1373			49.4134	-22.7751			49.1691	-22.2527			49.56	-16.4281			52.4402	-19.1473
						51.8547	-14.5612			52.1963	-15.0122			49.6088	-15.4286				49.8531	-17.9743			49.56	-20.9384			49.7065	-18.8863			49.389	-15.6984			49.6088	-22.7257			49.3157	-21.6479			49.7554	-16.6557			52.6353	-19.3298
						52.0255	-14.4451			52.3914	-14.7898			49.8042	-15.9286				50.0484	-18.1772			49.731	-20.5419			49.9019	-18.2126			49.56	-15.8389			49.8042	-23.1098			49.5356	-22.4132			49.9508	-16.4373			52.806	-19.2309
						52.245	-14.3026			52.5621	-14.909			49.9996	-15.5019				50.2926	-18.0093			49.9508	-20.844			50.0729	-18.5121			49.7554	-15.5683			49.9752	-23.2243			49.7065	-21.8271			50.1217	-16.2976			52.9767	-19.003
						52.4402	-13.963			52.7328	-14.7077			50.1461	-15.3126				50.4635	-17.9733			50.0973	-20.5167			50.2926	-18.2082			49.9508	-15.6011			50.1461	-23.0002			49.9019	-21.6621			50.3903	-16.1964			53.1962	-19.0445
						52.6109	-14.1435			52.9279	-14.6356			50.3659	-15.4424				50.6589	-17.9947			50.3171	-20.8761			50.488	-18.3496			50.1461	-15.3001			50.3415	-22.9826			50.0484	-21.6089			50.5368	-16.3288			53.3668	-19.045
						52.8304	-14.2142			53.123	-14.5282			50.5856	-14.931				50.8297	-17.7977			50.488	-21.043			50.6833	-18.4044			50.3659	-15.1373			50.5368	-22.585			50.2682	-21.6831			50.7321	-16.6898			53.5619	-18.5913
						53.0011	-14.3914			53.3181	-13.578			50.7565	-15.634				51.025	-18.1875			50.6833	-20.7948			50.8541	-17.892			50.5612	-15.7507			50.7321	-22.7924			50.488	-21.7386			50.9274	-16.5076			53.7325	-18.3249
						53.1718	-14.0722			53.5131	-14.3815			50.9274	-15.4974				51.2203	-17.5331			50.8786	-20.914			51.025	-17.7925			50.7321	-15.2273			50.9274	-22.7723			50.6344	-21.2248			51.1226	-16.5555			53.9275	-18.6042
						53.3668	-13.9465			53.6594	-13.8918			51.1226	-15.5533				51.4155	-17.68			51.0494	-20.1799			51.2203	-17.7041			50.9518	-15.3709			51.1226	-22.5303			50.8297	-21.8042			51.2935	-16.4552			54.1225	-18.6486
						53.5619	-13.827			53.8544	-14.2316			51.3179	-15.3112				51.6107	-17.5657			51.2691	-20.0496			51.4155	-17.6172			51.1226	-15.138			51.3179	-22.9256			51.025	-21.3476			51.4887	-16.2856			54.2931	-18.5523
						53.7569	-13.7969			54.0494	-14.6389			51.5131	-14.7742				51.8059	-17.5675			51.4155	-20.774			51.5863	-17.7655			51.3179	-14.9153			51.4643	-22.6897			51.2203	-21.3235			51.6839	-16.0223			54.488	-18.2733
						53.9519	-13.7365			54.2443	-14.0087			51.7083	-15.2707				52.0011	-16.9389			51.6107	-20.5298			51.7815	-17.6572			51.4887	-14.8547			51.6595	-21.7416			51.3911	-21.3032			51.8547	-16.2303			54.683	-19.2932
						54.1469	-13.7224			54.4149	-14.6165			51.8547	-15.3836				52.1719	-17.3003			51.8059	-20.0412			51.9767	-17.4114			51.6595	-15.3343			51.8303	-22.666			51.5619	-21.4621			52.0499	-16.3185			54.8292	-18.5304
						54.3418	-13.7089			54.5855	-14.2039			52.0499	-14.9657				52.3914	-17.3973			52.0011	-19.8837			52.1475	-17.737			51.8547	-14.973			52.0255	-22.4729			51.7571	-21.3254			52.245	-16.0363			55.0241	-18.2126
						54.5368	-13.4167			54.7804	-13.7505			52.245	-15.2885				52.5377	-17.3663			52.1475	-20.2532			52.3426	-17.6287			52.0499	-15.147			52.2206	-21.6743			51.9523	-21.1349			52.4402	-16.3907			55.219	-18.2549
						54.7317	-13.4538			54.9754	-13.8426			52.4158	-14.7585				52.7328	-17.275			52.3426	-20.4859			52.5377	-17.5351			52.245	-14.783			52.3914	-21.9449			52.1475	-20.6777			52.6353	-16.1471			55.3895	-18.399
						54.9023	-13.161			55.1459	-14.0093			52.6109	-15.0737				52.9279	-17.1993			52.5377	-20.4207			52.6841	-17.412			52.4402	-14.6457			52.5865	-22.5803			52.3426	-21.0526			52.806	-15.8086			55.5844	-18.0408
						55.1215	-13.2177			55.3408	-14.0438			52.7816	-14.6745				53.123	-17.3613			52.7085	-20.5136			52.8792	-17.4588			52.6353	-14.5131			52.7816	-22.2149			52.489	-21.2378			52.9767	-15.9763			55.7548	-19.0224
						55.2677	-13.3354			55.5113	-13.7988			52.9767	-14.9081				53.3181	-17.1976			52.9279	-20.0108			53.0742	-16.8324			52.8304	-14.8192			52.9523	-22.0767			52.6841	-20.5281			53.1718	-16.1681			55.9497	-18.4694
						55.4626	-12.9105			55.7061	-14.0753			53.1474	-14.8915				53.5131	-17.0221			53.0742	-19.6289			53.2693	-16.9254			53.0011	-14.5537			53.1474	-22.1747			52.8792	-20.71			53.3668	-15.6622			56.1445	-18.4197
						55.6574	-13.5778			55.901	-13.8074			53.3424	-15.2035				53.6838	-17.0159			53.2693	-19.705			53.44	-17.1146			53.1962	-14.1509			53.3181	-22.23			53.0499	-20.8819			53.5619	-15.6838			56.2906	-17.8056
						55.8523	-12.9377			56.0714	-13.2679			53.5375	-14.5008				53.8544	-16.8625			53.4643	-19.387			53.6106	-17.0888			53.3668	-14.3942			53.5131	-22.5			53.2693	-20.6128			53.7325	-15.7609			56.5341	-17.6046
						56.0471	-13.2918			56.2419	-13.6572			53.7081	-14.6668				54.0981	-16.7601			53.635	-19.65			53.8056	-17.1957			53.5619	-14.2391			53.7081	-21.713			53.4156	-20.1107			53.9519	-15.6301			56.6801	-17.6745
						56.2419	-12.9801			56.4123	-13.8178			53.9031	-14.9766				54.2443	-17.0721			53.8056	-19.8875			54.0006	-16.4941			53.7569	-14.2354			53.8788	-21.1119			53.635	-20.7649			54.0981	-15.5618			56.8749	-17.2978
						56.4367	-13.0705			56.6315	-13.2959			54.0981	-13.9314				54.488	-16.7351			54.0006	-19.6424			54.1956	-16.5335			53.9519	-14.2017			54.0494	-21.5886			53.8056	-20.2141			54.2931	-15.4816			57.0696	-17.1785
						56.6315	-12.9732			56.8019	-14.0561			54.2443	-14.8023				54.6342	-16.1898			54.1956	-19.3633			54.3662	-16.7622			54.1469	-14.1642			54.2443	-20.81			53.9763	-20.1686			54.488	-15.1269			57.2644	-18.0471
						56.8019	-12.9106			56.9723	-12.9907			54.4393	-14.3255				54.8292	-16.479			54.3906	-19.0565			54.5368	-16.892			54.2931	-14.0568			54.4149	-21.3684			54.1469	-20.5145			54.6586	-15.8026			57.4591	-17.1221
						57.021	-12.5412			57.167	-12.9173			54.6342	-14.2406				55.0241	-16.1064			54.5855	-19.2741			54.7317	-16.5198			54.5124	-14.1366			54.5855	-20.6706			54.3418	-19.9599			54.8535	-15.29			57.6051	-17.3995
						57.167	-12.6039			57.3617	-13.1579			54.8292	-14.4556				55.1946	-16.145			54.7317	-19.2176			54.9266	-16.441			54.683	-13.9532			54.7804	-21.1499			54.5368	-20.2144			55.0241	-15.0931			57.8241	-17.0773
						57.3617	-12.4911			57.5564	-12.6655			54.9754	-14.1462				55.4138	-16.064			54.9266	-18.9342			55.0972	-16.7176			54.8779	-14.0203			54.9266	-20.9026			54.7073	-19.6044			55.2433	-15.3453			57.9945	-16.7024
						57.5564	-12.3884			57.7025	-12.6576			55.1702	-14.3452				55.56	-15.9232			55.1215	-18.9094			55.2677	-16.8385			55.0728	-14.0368			55.1459	-21.0632			54.9023	-19.3025			55.4138	-15.1543			58.1891	-16.9348
						57.7511	-12.0572			57.9215	-12.8959			55.3651	-14.3098				55.8036	-15.9423			55.2921	-18.7859			55.4626	-16.4425			55.2433	-13.841			55.3164	-20.4907			55.0484	-19.9686			55.6087	-15.2638			58.3838	-16.3746
						57.9458	-12.2868			58.0918	-12.6307			55.56	-14.3274				55.9497	-15.7149			55.4626	-18.5931			55.6574	-16.5811			55.4382	-13.5273			55.5113	-20.2479			55.2677	-19.4476			55.8036	-15.0233			58.5298	-16.8384
						58.1405	-12.1417			58.2621	-13.2267			55.7305	-14.1559				56.1688	-15.5155			55.6574	-18.425			55.8523	-15.7854			55.6087	-13.7883			55.6818	-20.8953			55.4626	-19.5138			55.9984	-14.6149			58.773	-16.2286
						58.3351	-11.4707			58.4568	-12.2337			55.901	-13.7719				56.3393	-15.6325			55.8523	-18.8935			56.0471	-15.693			55.8036	-13.301			55.901	-20.3629			55.6087	-19.1367			56.1932	-14.6265			58.919	-16.4685
						58.5298	-11.9501			58.6271	-12.5167			56.0958	-14.2171				56.5341	-15.8382			55.9984	-18.9338			56.1932	-15.8202			55.9984	-13.3658			56.0714	-20.1837			55.8036	-19.1126			56.388	-15.017			59.1136	-16.0333
						58.6757	-11.9558			58.8217	-12.7605			56.2662	-13.7223				56.7288	-15.9718			56.1932	-18.3899			56.3636	-15.5453			56.1932	-13.3814			56.2662	-20.1507			55.9984	-19.7802			56.5584	-14.7002			59.3082	-16.0823
						58.8947	-11.4414			59.0163	-12.2869			56.461	-14.0909				56.9236	-15.3031			56.3636	-18.7679			56.5584	-15.8123			56.388	-13.4006			56.4367	-19.9612			56.1688	-19.2038			56.7288	-14.4591			59.4541	-15.8798
						59.0892	-11.216			59.2109	-11.7271			56.6801	-13.9719				57.1183	-15.0876			56.5584	-18.4746			56.7288	-15.9961			56.5828	-13.1087			56.6315	-19.8797			56.3636	-19.0086			56.9236	-14.4402			59.6486	-15.6484
						59.2838	-11.46			59.3811	-11.7672			56.8262	-13.4005				57.3131	-15.0335			56.7288	-17.7104			56.9479	-15.3638			56.7532	-13.4625			56.8262	-19.5831			56.5341	-18.9589			57.1183	-14.4126			59.8432	-16.2623
						59.4541	-10.823			59.5514	-11.9925			57.021	-12.996				57.4591	-15.0342			56.9236	-18.0365			57.1183	-15.2979			56.9479	-13.0258			56.9723	-19.7074			56.7288	-18.7883			57.3131	-14.4667			60.0377	-15.7884
						59.6486	-11.0542			59.7459	-11.5565			57.1914	-13.3833				57.6781	-14.5615			57.1183	-18.0863			57.3131	-15.2755			57.1183	-13.0806			57.167	-19.5416			56.9236	-18.1437			57.5078	-14.2263			60.2079	-14.9412
						59.8432	-10.8312			59.9404	-11.5944			57.3617	-13.4939				57.8485	-14.8001			57.3131	-17.4403			57.4834	-15.0911			57.3131	-12.5852			57.3617	-19.6718			57.094	-18.6949			57.7025	-14.1144			60.4267	-15.0086
						60.0377	-10.7663			60.135	-11.7405			57.5564	-13.4154				58.0431	-14.6852			57.4591	-17.4998			57.6781	-15.5644			57.5078	-12.8669			57.5321	-19.1558			57.3131	-18.6029			57.8971	-14.287			60.5969	-14.757
						60.2322	-10.8883			60.2809	-11.4367			57.7511	-13.3748				58.2378	-14.5669			57.6538	-17.6302			57.8485	-15.074			57.6538	-12.3444			57.7268	-19.1175			57.4591	-18.3794			58.0918	-13.8897			60.7671	-15.1413
						60.4267	-10.6687			60.4754	-11.7823			57.8971	-12.8984				58.4324	-14.3963			57.7998	-17.7012			58.0431	-14.8262			57.8971	-12.9836			57.8971	-18.9508			57.6538	-18.1385			58.2378	-14.0279			60.9616	-14.1422
						60.6212	-10.6387			60.6698	-11.0065			58.0675	-13.1902				58.6271	-13.9633			57.9945	-17.4459			58.2378	-14.5382			58.0918	-12.6124			58.0918	-18.8138			57.8485	-18.0254			58.4324	-13.6867			61.1317	-14.6399
						60.8157	-10.3784			60.8643	-11.056			58.2865	-13.2496				58.8217	-14.3357			58.1891	-17.5495			58.4324	-14.1946			58.2621	-12.5508			58.2621	-19.1026			58.0188	-18.0692			58.6271	-13.7337			61.3018	-14.5515
						60.9616	-10.3956			61.0345	-11.2038			58.4568	-12.4172				59.0163	-13.982			58.3838	-16.8439			58.6027	-14.7155			58.4568	-12.2299			58.4568	-18.8186			58.2135	-17.0509			58.8217	-13.428			61.4963	-13.901
						61.1803	-10.41			61.2046	-11.2766			58.6514	-12.6706				59.1865	-14.0791			58.5784	-16.9912			58.773	-14.4571			58.6271	-12.4014			58.6514	-18.1922			58.3838	-17.5017			59.0163	-13.4392			61.6907	-14.5017
						61.3505	-10.2324			61.3991	-11.3881			58.846	-12.7546				59.3568	-13.8315			58.7487	-17.0211			58.9676	-14.3061			58.8703	-11.7584			58.846	-18.3568			58.5784	-18.0136			59.2109	-13.2368			61.8608	-14.3336
						61.5449	-9.95082			61.5692	-11.2747			58.992	-12.429				59.5514	-13.7875			58.919	-16.5851			59.1622	-14.14			59.0163	-12.4108			59.0163	-18.5543			58.7487	-17.0077			59.3811	-13.1887			62.0552	-13.6521
						61.7636	-9.95327			61.7636	-10.7615			59.2109	-12.4136				59.7459	-13.4726			59.1136	-16.5822			59.3325	-13.8173			59.2109	-11.7431			59.2109	-17.8614			58.919	-16.7748			59.5757	-13.2245			62.2496	-13.5365
						61.9337	-10.3579			61.958	-10.4419			59.3811	-12.0321				59.9404	-13.0762			59.2838	-16.4165			59.5027	-13.3758			59.4054	-11.575			59.3568	-17.6465			59.0892	-16.6646			59.7459	-12.8147			62.444	-13.5212
						62.1281	-9.83203			62.1281	-10.6972			59.5514	-12.1946				60.135	-13.5994			59.4541	-16.5676			59.6973	-14.0131			59.6	-11.1047			59.5514	-17.5992			59.2595	-17.0101			59.9404	-12.9589			62.6141	-13.314
						62.3225	-9.56497			62.3225	-10.9174			59.7216	-12.2537				60.3295	-12.8187			59.6486	-16.3841			59.8918	-13.1264			59.7459	-11.3527			59.6973	-17.6432			59.4541	-16.3037			60.135	-12.767			62.8084	-13.5677
						62.5169	-9.76008			62.4683	-10.2813			59.8918	-12.3374				60.524	-13.0118			59.8189	-16.0788			60.0863	-13.5636			59.9648	-11.3041			59.9161	-17.3523			59.6486	-16.2028			60.3295	-12.626			62.9542	-12.7081
						62.6627	-9.34573			62.6627	-10.5693			60.0863	-11.477				60.7185	-13.0944			60.0134	-16.0736			60.2565	-13.7363			60.135	-11.2263			60.135	-17.498			59.7945	-16.1914			60.4754	-12.4977			63.1485	-12.6976
						62.8813	-9.98339			62.857	-10.3043			60.2565	-12.1135				60.8886	-12.8664			60.1836	-15.3102			60.4267	-12.8475			60.3295	-11.0405			60.2809	-16.8984			59.9891	-16.4379			60.7671	-12.213			63.3429	-12.8116
						63.0514	-9.29336			63.0514	-10.6684			60.4267	-11.686				61.0588	-12.8945			60.3295	-15.8551			60.6212	-12.5626			60.524	-11.4003			60.4754	-16.9964			60.1593	-16.2701			60.9129	-12.1314			63.5372	-12.7196
						63.2943	-9.49457			63.2214	-9.88559			60.6212	-11.1818				61.2532	-12.4435			60.524	-15.1823			60.8157	-12.5022			60.6942	-10.7965			60.6212	-17.1242			60.3295	-16.0159			61.1074	-12.2538			63.6829	-12.6929
						63.44	-9.53917			63.3914	-10.5329			60.8157	-11.2561				61.4477	-12.2006			60.6942	-15.881			61.0102	-12.997			60.8643	-10.7616			60.8157	-16.8931			60.524	-16.1688			61.2775	-11.8107			63.9015	-12.7278
						63.6586	-8.96394			63.5858	-9.71469			60.9859	-10.7691				61.6421	-12.116			60.9129	-15.5029			61.156	-12.9239			61.0831	-10.4739			60.9859	-16.452			60.7185	-16.1222			61.472	-11.4328			64.0715	-13.3654
						63.8529	-8.75822			63.7801	-9.52133			61.156	-11.1222				61.8365	-12.4356			61.0588	-15.4153			61.3505	-13.3135			61.2775	-10.8209			61.1803	-16.1234			60.8643	-15.5988			61.6421	-11.4853			64.2658	-12.469
						64.0229	-8.79548			63.9501	-9.81662			61.3505	-10.9933				62.0309	-12.1276			61.2532	-14.3191			61.5449	-12.5814			61.4477	-10.6162			61.3505	-16.2884			61.0588	-15.3284			61.8365	-11.7752			64.4601	-12.9046
						64.2172	-8.64197			64.1201	-9.92528			61.5206	-11.0937				62.2253	-12.0178			61.4477	-14.766			61.7393	-12.546			61.6421	-10.2886			61.5206	-16.1658			61.2289	-15.3864			62.0309	-11.7425			64.6301	-12.2057
						64.4115	-8.84514			64.3144	-9.67502			61.6907	-10.7492				62.3954	-11.72			61.6421	-14.9995			61.8851	-11.9246			61.8365	-10.5528			61.7393	-15.6594			61.4234	-15.3002			62.2253	-11.1186			64.8	-12.3662
						64.6058	-8.55046			64.4844	-9.85374			61.8608	-10.8677				62.5655	-11.8569			61.7879	-14.6549			62.0552	-11.7204			62.0066	-9.96817			61.8851	-15.5754			61.5935	-15.3258			62.4197	-10.7356			64.9943	-11.6023
						64.8	-8.94144			64.6543	-9.58265			62.0552	-10.3177				62.7598	-11.8703			61.9823	-14.6578			62.2496	-12.0619			62.2253	-10.2313			62.1038	-15.8751			61.7879	-14.9361			62.6141	-11.2267			65.1885	-11.8082
						64.9943	-8.67531			64.8486	-9.20971			62.2253	-10.9053				62.9542	-11.5255			62.1767	-14.5274			62.444	-12.3488			62.3711	-10.1031			62.2739	-15.496			61.958	-14.8928			62.7841	-10.5195			65.3585	-12.0088
						65.1885	-8.59617			65.0428	-9.7291			62.3954	-10.8084				63.1485	-11.6867			62.3225	-14.1273			62.6627	-12.094			62.5655	-9.7459			62.4197	-15.5529			62.1281	-15.045			63.0028	-10.5743			65.5284	-11.6357
						65.3099	-9.03901			65.2128	-9.02551			62.5655	-10.4372				63.3429	-11.2575			62.5169	-14.1461			62.8084	-11.812			62.7598	-9.56265			62.6141	-15.4931			62.3225	-14.7357			63.1728	-10.8094			65.7226	-11.669
						65.5284	-8.5291			65.3827	-9.53867			62.7355	-10.3075				63.5372	-11.4338			62.687	-14.811			63.0028	-11.5389			62.9542	-9.49522			62.8084	-14.8992			62.4926	-14.7104			63.3429	-10.3966			65.8925	-11.731
						65.7469	-8.30634			65.577	-8.92543			62.9299	-10.7967				63.7072	-11.0153			62.857	-13.876			63.1971	-11.6081			63.1485	-9.51453			63.0028	-15.2268			62.6627	-14.0859			63.5372	-10.504			66.0625	-11.3359
						65.9168	-8.26237			65.7712	-9.27735			63.1	-10.603				63.9258	-11.2936			63.0514	-14.4155			63.3672	-11.3385			63.3429	-9.40126			63.1485	-14.6444			62.857	-14.3573			63.7315	-10.3358			66.2324	-11.6979
						66.1353	-8.71502			65.9654	-9.29678			63.27	-10.1013				64.0958	-11.2987			63.2214	-13.7824			63.5615	-11.5306			63.5372	-9.39718			63.3672	-14.7977			63.0271	-13.9735			63.9015	-9.93525			66.4508	-11.4192
						66.2566	-8.39969			66.111	-9.44476			63.44	-10.4338				64.2658	-11.1759			63.3914	-14.4044			63.7315	-11.5713			63.7072	-9.0602			63.5372	-14.9173			63.1971	-14.0265			64.0958	-10.4062			66.645	-11.4815
						66.4994	-7.84556			66.2809	-8.91373			63.6343	-9.7023				64.4844	-11.2168			63.5858	-13.7787			63.9258	-11.0542			63.9258	-9.15148			63.7315	-14.8808			63.3914	-14.1624			64.2901	-10.1954			66.8392	-11.2896
						66.6693	-8.07073			66.4751	-8.62739			63.8529	-10.0828				64.6543	-10.2967			63.7558	-13.5621			64.0715	-11.3526			64.1201	-9.31287			63.9258	-14.9244			63.5858	-13.5716			64.4601	-10.0111			66.9848	-11.5849
						66.8634	-8.56443			66.645	-9.18245			63.9987	-10.1125				64.8486	-10.3267			63.9501	-13.7218			64.2658	-11.5118			64.2658	-8.83506			64.0715	-14.2566			63.7315	-13.9664			64.6543	-10.3073			67.1546	-11.2173
						67.0818	-7.89429			66.8392	-9.70532			64.2172	-9.67587				65.0428	-11.0082			64.1444	-13.242			64.4601	-11.1894			64.5086	-8.85505			64.2658	-13.7259			63.9258	-14.0441			64.8486	-9.71959			67.3731	-11.2913
						67.2517	-8.13194			67.0333	-9.25637			64.3872	-10.1533				65.2371	-10.5521			64.3144	-13.6574			64.6543	-11.6069			64.6543	-8.94824			64.4115	-14.5183			64.1201	-13.7727			65.0428	-10.1472			67.5187	-10.9377
						67.4701	-7.99775			67.2275	-8.63265			64.5572	-9.50542				65.4313	-10.4681			64.4601	-13.2733			64.8243	-10.885			64.8486	-9.22843			64.6301	-14.3348			64.2658	-13.1355			65.2371	-9.82369			67.7371	-11.1526
						67.64	-7.68062			67.3731	-8.82231			64.7272	-9.34461				65.6012	-10.3359			64.6543	-13.2171			64.9943	-11.2362			65.0428	-8.93948			64.7757	-14.1964			64.4601	-13.4675			65.4313	-9.54813			67.9069	-11.1291
						67.8341	-7.88203			67.5672	-8.07592			64.8971	-10.3448				65.8197	-10.4836			64.8486	-13.3541			65.1885	-11.2617			65.2371	-8.91876			64.9457	-13.7486			64.6301	-12.9266			65.6255	-9.1689			68.0768	-11.0755
						68.0525	-8.03001			67.7613	-8.84163			65.0914	-10.1259				65.9654	-10.2001			65.0428	-13.1654			65.3827	-10.5048			65.4313	-8.33092			65.1885	-13.555			64.8	-13.0603			65.7712	-9.4451			68.2709	-10.6885
						68.2709	-7.98127			67.9069	-8.52926			65.2371	-9.59278				66.1838	-9.96907			65.1885	-13.5146			65.5284	-10.8258			65.6255	-8.49082			65.3342	-14.3124			64.9943	-13.0448			65.9654	-9.78895			68.4407	-11.6165
						68.4164	-7.57991			68.101	-8.45016			65.3827	-9.53506				66.3537	-10.3333			65.3827	-12.5623			65.7469	-10.9636			65.7954	-8.40679			65.5284	-14.101			65.1885	-12.8923			66.1595	-9.10744			68.6348	-11.1829
						68.5863	-7.60648			68.2951	-8.20396			65.577	-9.31965				66.5479	-10.039			65.5527	-13.1728			65.9168	-10.7091			66.0139	-8.53383			65.6983	-13.93			65.3585	-12.8121			66.3537	-9.26075			68.7804	-11.0123
						68.7804	-8.26799			68.4892	-8.99261			65.7226	-9.24398				66.7421	-9.31632			65.7226	-13.36			66.111	-10.8616			66.1838	-8.54846			65.8683	-13.4778			65.5527	-12.5603			66.5479	-9.22517			68.9744	-10.7314
						68.9744	-7.23533			68.6591	-8.34249			65.9168	-9.27361				66.9362	-10.0589			65.9168	-12.9223			66.3052	-10.666			66.3537	-8.37917			66.0625	-13.4668			65.7712	-13.0728			66.7663	-9.0667			69.1443	-10.5274
						69.1685	-7.64534			68.8289	-8.4137			66.111	-9.33531				67.0818	-9.95092			66.0625	-12.953			66.4508	-10.5078			66.5479	-8.07277			66.2324	-13.1604			65.8683	-13.0252			66.9362	-9.18018			69.3141	-10.6127
						69.3626	-7.6479			69.0472	-8.55075			66.2566	-9.98412				67.3003	-9.41287			66.2566	-13.2536			66.6935	-10.3202			66.7421	-7.94792			66.4508	-12.9863			66.0382	-12.1318			67.1304	-9.08753			69.5081	-10.4584
						69.5566	-7.71592			69.217	-8.30725			66.4508	-9.58138				67.4701	-9.64558			66.4508	-12.6805			66.8392	-10.6205			66.9362	-8.31089			66.5965	-12.9519			66.2324	-12.8177			67.3245	-8.86652			69.6779	-10.6881
						69.7507	-7.95344			69.3626	-8.58633			66.645	-9.31456				67.6643	-9.44481			66.645	-12.0887			67.0333	-10.1665			67.1304	-8.28524			66.7663	-12.9677			66.4023	-12.1541			67.4701	-9.06861			69.8477	-10.6139
						69.9447	-7.6385			69.5566	-8.35813			66.8392	-8.96077				67.8584	-9.68248			66.8392	-12.5807			67.2032	-9.7951			67.3003	-8.05935			66.9848	-13.4017			66.5965	-12.7535			67.7128	-9.37899			70.066	-10.7629
						70.1388	-7.78819			69.7507	-8.59645			66.9848	-9.10426				68.0282	-9.5538			66.9848	-12.7239			67.3731	-9.97416			67.4701	-8.06214			67.1546	-13.3673			66.7421	-11.8969			67.9069	-8.88924			70.2358	-10.6103
						70.3328	-7.50306			69.9447	-7.94517			67.1789	-9.14456				68.2466	-9.65309			67.1546	-12.8614			67.5672	-9.69884			67.6885	-8.35214			67.3245	-13.4672			66.9362	-12.1082			68.101	-8.94956			70.3813	-10.8469
						70.4784	-7.65911			70.0903	-8.5276			67.3488	-9.00721				68.4164	-9.49164			67.3245	-12.7568			67.7613	-10.5231			67.8584	-8.30113			67.4701	-13.3347			67.1304	-12.1852			68.2951	-8.91709			70.5754	-9.88896
						70.7209	-7.6115			70.2843	-8.40182			67.5187	-9.15693				68.6105	-9.69647			67.5187	-12.5618			67.9069	-9.64943			68.0525	-8.20005			67.7128	-13.3922			67.3003	-12.5			68.4407	-8.45265			70.7694	-10.5736
						70.8664	-7.10458			70.4541	-7.92947			67.7128	-8.84809				68.7804	-9.53192			67.6885	-12.3742			68.101	-9.78544			68.2709	-7.24166			67.9069	-12.7522			67.4701	-12.2635			68.6833	-8.26263			70.9149	-10.5882
						71.0604	-7.41075			70.6481	-8.27679			67.8584	-9.04207				68.9744	-9.34062			67.8584	-12.0728			68.2951	-9.64203			68.4407	-7.93543			68.0768	-12.9727			67.64	-12.4141			68.8289	-8.24959			71.1574	-10.5126
						71.2787	-7.53407			70.8179	-8.12991			68.0525	-9.15359				69.1685	-9.65077			68.0525	-12.5767			68.4407	-9.54756			68.6105	-7.63154			68.2709	-12.9594			67.8341	-12.2181			69.023	-8.7092			71.3029	-10.4335
						71.4485	-7.64781			71.0362	-8.16372			68.2466	-9.04951				69.3626	-9.2329			68.2223	-12.0743			68.6348	-9.20968			68.8289	-7.66587			68.4407	-12.7424			68.004	-12.1182			69.217	-8.61415			71.4969	-10.21
						71.6425	-7.33887			71.2059	-7.77016			68.4164	-8.69115				69.5081	-9.56189			68.3922	-12.1713			68.8046	-10.2838			69.023	-7.75853			68.6348	-12.9613			68.1981	-12.4234			69.4111	-8.72035			71.6425	-10.5526
						71.8122	-7.28684			71.3999	-8.0458			68.6105	-8.63206				69.7022	-9.24987			68.5863	-11.9854			69.023	-9.72289			69.1928	-7.38858			68.7804	-12.9901			68.4407	-11.3841			69.6052	-8.71424			71.8365	-10.6737
						72.0062	-7.15771			71.5697	-7.02838			68.7561	-8.90349				69.8962	-9.22517			68.7318	-11.6557			69.217	-9.67211			69.3626	-7.93218			68.9744	-12.8486			68.5863	-11.7827			69.8235	-8.57706			72.0304	-10.7218
						72.1759	-7.04154			71.7395	-7.97871			68.9259	-9.014				70.0903	-9.32823			68.9502	-11.8875			69.3868	-10.166			69.5809	-7.25313			69.1685	-12.4996			68.7804	-12.332			69.969	-8.55774			72.2244	-10.6519
						72.4184	-7.05085			71.9092	-7.88052			69.12	-8.68572				70.2843	-8.60941			69.12	-11.7742			69.5566	-9.73633			69.7507	-7.41227			69.2655	-12.54			68.9017	-12.2271			70.1873	-8.66568			72.4184	-9.60912
						72.6124	-6.79495			72.1274	-7.31302			69.3141	-8.68492				70.4541	-8.72171			69.3141	-11.5461			69.7507	-9.03787			69.9447	-7.59864			69.5081	-12.6966			69.0715	-11.4828			70.3328	-8.39872			72.5639	-10.2407
						72.8064	-7.23684			72.2729	-8.46282			69.5081	-8.42658				70.6481	-9.16116			69.5081	-12.2478			69.9205	-9.82561			70.1388	-7.44917			69.6779	-12.3359			69.2655	-11.6497			70.5269	-8.21686			72.7094	-9.66979
						73.0004	-6.74229			72.4669	-7.94955			69.6779	-8.90026				70.8179	-8.87231			69.6779	-11.676			70.1145	-9.4268			70.3086	-7.35176			69.8477	-12.4642			69.4111	-11.8285			70.7209	-8.32448			72.8791	-10.1558
						73.1943	-6.95957			72.6609	-8.14099			69.872	-8.94527				71.0119	-8.61433			69.8235	-12.4146			70.2843	-9.0148			70.5269	-7.15937			70.0903	-12.8646			69.6052	-11.3718			70.9634	-8.37615			73.0488	-9.57055
						73.3883	-6.87903			72.8549	-7.19678			70.0175	-8.89045				71.2059	-8.86167			70.0418	-11.8156			70.4784	-10.0709			70.6966	-7.62998			70.2358	-12.5957			69.7507	-11.5758			71.1089	-8.43545			73.2428	-10.7471
						73.558	-6.46487			73.0246	-8.02418			70.2116	-8.97061				71.3999	-9.31575			70.1873	-11.3299			70.6724	-8.43882			70.8907	-7.08502			70.4298	-12.4369			69.9447	-11.5172			71.3029	-7.94559			73.4125	-10.3798
						73.7277	-6.87271			73.1943	-7.51309			70.3813	-9.11643				71.5939	-8.90778			70.4298	-11.7613			70.8179	-9.40651			71.1089	-7.75148			70.5996	-12.8594			70.1388	-11.5566			71.5212	-8.43863			73.5823	-10.4998
						73.9217	-7.09942			73.3883	-7.44545			70.5754	-8.56936				71.7879	-8.17745			70.5996	-11.8274			71.0362	-9.44995			71.2544	-6.79006			70.7694	-12.701			70.3328	-10.7369			71.6909	-7.83087			73.7762	-9.03448
						74.1156	-7.38321			73.5338	-7.31515			70.7451	-8.56791				71.9819	-8.31781			70.7209	-11.9979			71.2059	-8.89065			71.4727	-7.60769			70.9634	-12.3096			70.4784	-11.4702			71.8849	-8.28081			73.9702	-9.69262
						74.3096	-6.27225			73.752	-7.55049			70.9392	-7.78571				72.1274	-8.80891			70.9149	-11.1967			71.3999	-9.21292			71.6425	-6.8217			71.1574	-12.2646			70.6724	-10.9123			72.0547	-7.5661			74.1641	-9.4851
						74.5035	-6.56771			73.9217	-7.41723			71.1089	-8.50613				72.3214	-8.34349			71.0847	-11.619			71.5939	-8.8515			71.8122	-6.58644			71.3514	-11.8636			70.8422	-10.6945			72.2244	-8.21155			74.3096	-9.46651
						74.6975	-7.18932			74.1156	-7.51942			71.3757	-8.37153				72.5154	-8.60392			71.2787	-11.2785			71.7395	-9.24249			72.0304	-6.84118			71.4969	-11.3061			71.0119	-11.216			72.4184	-7.95175			74.5035	-9.71124
						74.8914	-6.72897			74.3096	-7.81417			71.4969	-8.3512				72.7094	-8.44741			71.4485	-11.5756			71.9334	-8.87475			72.2244	-6.64353			71.7152	-11.5381			71.1574	-10.9038			72.6367	-7.6545			74.6975	-9.34853
						75.0854	-6.4656			74.455	-7.27265			71.6667	-8.43235				72.9034	-8.68737			71.6425	-11.9067			72.1032	-8.33064			72.3942	-6.72076			71.8607	-11.354			71.3757	-11.0879			72.8064	-8.06462			74.8672	-9.00809
						75.3278	-6.66599			74.649	-7.78282			71.8607	-8.23916				73.0973	-8.25668			71.8122	-10.765			72.3214	-9.2661			72.5639	-6.65852			72.0789	-12.2998			71.5697	-11.2791			73.0004	-8.01556			75.0369	-10.4289
						75.4732	-6.36924			74.8429	-7.77354			72.0304	-8.20078				73.2671	-8.00851			71.9577	-11.4807			72.4669	-9.09114			72.7579	-6.64118			72.2244	-11.8704			71.6909	-10.9765			73.1943	-7.83212			75.2793	-9.5114
						75.6914	-6.38872			75.0369	-7.82652			72.3457	-8.61102				73.4368	-8.50189			72.1517	-11.396			72.7094	-8.42728			72.9761	-6.87663			72.4427	-11.9134			71.9334	-10.3971			73.364	-7.39204			75.4732	-9.61348
						75.8611	-6.32943			75.2308	-6.94907			72.6124	-8.3937				73.6307	-8.25262			72.3457	-11.5631			72.8549	-8.68102			73.1458	-7.04054			72.6124	-11.6705			72.1032	-11.2037			73.5823	-7.75004			75.6187	-9.25172
						76.055	-6.12155			75.4248	-7.68927			72.8064	-8.24044				73.8005	-8.56661			72.5397	-11.4581			73.0488	-8.65168			73.3398	-6.81899			72.7821	-11.6359			72.2729	-11.0908			73.7035	-7.87745			75.7641	-9.33382
						76.249	-6.71065			75.5702	-6.94215			73.0004	-8.70139				74.0187	-8.22429			72.7094	-11.3419			73.2428	-9.27375			73.4853	-6.59996			72.9761	-12.221			72.4184	-10.9132			73.9217	-8.11327			75.9581	-9.89748
						76.4187	-6.8605			75.7641	-7.41405			73.0973	-8.39655				74.2126	-8.11027			72.9034	-11.0847			73.3883	-9.08156			73.6792	-6.80474			73.1701	-11.6543			72.6124	-10.615			74.1156	-7.70304			76.2005	-10.0624
						76.6368	-6.99398			75.9581	-7.39186			73.1943	-7.61381				74.4066	-8.60974			73.0731	-10.7662			73.5823	-9.04968			73.8732	-6.11005			73.3398	-11.5784			72.8064	-11.089			74.3096	-7.53403			76.3459	-9.33038
						76.8065	-6.85773			76.152	-6.80831			73.2671	-8.72303				74.552	-7.9287			73.2671	-10.394			73.7762	-8.3703			74.0671	-6.89572			73.5338	-11.6209			73.0004	-10.3094			74.5035	-7.91241			76.5156	-9.09898
						77.0247	-6.07991			76.3459	-7.06778			73.461	-7.75765				74.746	-7.84752			73.4368	-10.4133			73.9459	-8.63923			74.2611	-6.81842			73.7277	-11.3088			73.1701	-11.6445			74.6975	-7.50923			76.6853	-9.52909
						77.1701	-6.08728			76.5399	-7.9048			73.6307	-8.15693				74.9399	-8.04671			73.6307	-11.3876			74.1156	-8.84157			74.455	-6.72492			73.8974	-10.8864			73.3883	-10.7343			74.8672	-7.26822			76.855	-9.90072
						77.364	-6.50537			76.7338	-7.10831			73.8247	-8.34106				75.1339	-8.40222			73.8005	-11.4148			74.3096	-8.57251			74.6247	-6.46379			74.0671	-11.0944			73.5822	-10.7447			75.0611	-7.22664			77.0247	-8.99899
						77.558	-6.52112			76.9277	-7.36073			74.0187	-9.05716				75.3278	-7.79763			74.0187	-10.7379			74.5035	-8.89988			74.8429	-6.76983			74.2611	-11.0441			73.7035	-10.1932			75.2793	-7.46567			77.2186	-9.37493
						77.7519	-6.08067			77.0974	-7.16837			74.1884	-8.30157				75.5217	-7.44311			74.1641	-10.8436			74.6732	-8.31088			74.9884	-6.19882			74.4308	-11.1257			73.8732	-9.91801			75.4732	-7.31437			77.4125	-8.93266
						77.9458	-6.5738			77.3156	-7.6002			74.3581	-8.28365				75.7157	-7.79725			74.3581	-10.7752			74.8187	-8.90146			75.2308	-6.21204			74.6005	-11.3925			74.0914	-11.1638			75.6672	-7.53364			77.6064	-8.86263
						78.1397	-6.63308			77.5095	-6.70473			74.552	-7.98765				75.8853	-8.25663			74.5035	-10.947			75.0126	-8.62128			75.4248	-6.48547			74.7944	-11.4821			74.2611	-10.2297			75.8369	-7.22709			77.7761	-8.76549
						78.3336	-6.36365			77.7034	-6.74639			74.746	-7.95297				76.055	-7.40616			74.6732	-10.7753			75.2066	-8.45835			75.6187	-6.01151			74.9641	-11.0144			74.455	-10.5246			76.0308	-7.68831			77.9458	-8.80846
						78.5033	-6.16025			77.8973	-6.81151			74.9399	-8.35453				76.249	-8.01317			74.8672	-10.6622			75.4005	-7.96569			75.8126	-6.15316			75.1823	-11.032			74.649	-10.4063			76.2247	-7.90036			78.1397	-8.83591
						78.6972	-6.05834			78.0912	-7.61794			75.1096	-7.21111				76.4429	-7.69176			75.0126	-10.5476			75.5702	-8.60643			76.0065	-5.9592			75.3763	-11.4173			74.8187	-10.18			76.4186	-7.52794			78.3094	-9.64535
						78.9154	-6.07361			78.2852	-6.95112			75.3278	-8.22558				76.6368	-7.87902			75.2308	-11.327			75.7399	-7.98576			76.1762	-6.24681			75.5217	-10.5059			75.0126	-10.3859			76.5883	-6.85206			78.4791	-8.86617
						79.0851	-6.09936			78.4791	-7.09246			75.4975	-8.2465				76.8307	-8.32229			75.4248	-10.6274			75.9096	-8.02874			76.3702	-6.48668			75.7157	-11.4259			75.1823	-10.0538			76.758	-7.0081			78.673	-9.00505
						79.3033	-6.51924			78.6488	-6.84921			75.6672	-7.15949				77.0247	-7.92445			75.6187	-10.5198			76.1035	-7.90761			76.5399	-6.44396			75.9096	-10.6706			75.3763	-10.0912			76.9762	-7.54101			78.8669	-8.84382
						79.4487	-6.01876			78.8427	-7.22661			75.8369	-7.21592				77.2186	-7.70615			75.8126	-10.3637			76.2974	-8.37967			76.7338	-6.25108			76.0793	-10.8354			75.5702	-10.2203			77.1216	-7.45733			79.0124	-8.9574
						79.7396	-5.80648			79.0124	-6.67175			76.055	-7.48874				77.3883	-8.08096			75.9823	-10.1926			76.4429	-8.66091			76.9277	-6.35264			76.249	-11.5324			75.7641	-10.4846			77.3156	-6.7818			79.2063	-9.22379
						79.8365	-5.39774			79.1821	-7.17564			76.2247	-7.6968				77.558	-7.71657			76.152	-10.5904			76.6368	-8.06208			77.0974	-6.18271			76.4429	-10.8646			75.9823	-9.89152			77.5095	-7.0592			79.3517	-8.93901
						80.0305	-5.91965			79.376	-6.75799			76.4429	-7.89415				77.7519	-6.93618			76.3459	-10.8074			76.8065	-8.29361			77.2671	-5.88796			76.6368	-11.0674			76.152	-10.0787			77.6549	-7.19855			79.5457	-8.61637
						80.2244	-5.62209			79.5699	-6.91424			76.5883	-7.7604				77.9458	-7.72231			76.5399	-10.3768			76.9762	-8.24166			77.461	-6.08576			76.7823	-10.6258			76.3459	-10.0278			77.8731	-6.77821			79.7396	-8.82725
						80.4183	-6.33024			79.7881	-6.74183			76.7823	-8.06437				78.1397	-7.80369			76.7338	-10.3049			77.1459	-8.22553			77.6549	-5.89973			76.9762	-10.3629			76.5399	-10.4851			78.0185	-6.91584			79.982	-9.02125
						80.6123	-6.10598			79.9335	-7.08099			76.952	-7.83358				78.3094	-7.54972			76.9277	-9.91091			77.3156	-8.33637			77.8488	-5.48645			77.1701	-11.2356			76.758	-10.0188			78.1882	-6.74586			80.1759	-8.31293
						80.8062	-5.79666			80.1274	-6.80847			77.1701	-7.85558				78.5276	-7.74			77.0732	-10.1147			77.5095	-7.94844			78.0428	-6.0554			77.364	-10.2872			76.9277	-9.68424			78.3821	-6.65173			80.2729	-8.77415
						81.0001	-5.72766			80.3214	-7.26605			77.3398	-7.61092				78.6972	-6.98965			77.2186	-10.2604			77.6549	-8.22761			78.1882	-5.90163			77.5095	-10.7828			77.1216	-9.52177			78.576	-6.9122			80.5153	-8.26933
						81.1698	-6.11799			80.5153	-7.09469			77.5095	-7.38511				78.8669	-7.33402			77.4125	-10.2525			77.8488	-8.27947			78.3821	-6.25536			77.7276	-10.3538			77.3156	-9.44111			78.77	-6.96698			80.6607	-9.12877
						81.3153	-5.80555			80.6607	-6.62382			77.7034	-6.91136				79.1093	-7.65612			77.6064	-10.3048			78.0185	-7.57581			78.576	-5.95309			77.8973	-10.4674			77.5095	-9.56716			78.9639	-7.17669			80.8062	-8.88089
						81.485	-5.8166			80.8547	-6.14154			77.8973	-7.45767				79.2548	-7.1205			77.7761	-10.0635			78.2367	-7.90429			78.7457	-5.91543			78.0912	-10.218			77.7276	-9.33204			79.1578	-6.51152			81.0001	-8.17384
						81.6304	-5.64305			81.0729	-6.64587			78.0912	-7.4026				79.4487	-7.4335			77.9216	-10.2937			78.3579	-8.85395			78.9154	-6.37787			78.2609	-10.4376			77.9216	-9.72854			79.3033	-6.63457			81.1698	-8.24639
						81.7759	-5.55059			81.2425	-6.89229			78.2852	-7.80297				79.6426	-7.0644			78.1397	-9.9489			78.576	-7.79387			79.0609	-5.56631			78.4306	-10.4764			78.0912	-9.93834			79.4972	-6.34344			81.3638	-8.50546
						81.9456	-5.98784			81.4365	-6.76063			78.4306	-7.23613				79.8365	-6.93883			78.2852	-10.5732			78.77	-8.06553			79.2548	-5.85074			78.6245	-10.6672			78.2852	-9.39479			79.6911	-6.44191			81.5334	-8.08452
						82.1395	-5.54747			81.6304	-6.85339			78.6245	-6.67092				80.0062	-7.4425			78.4791	-10.1973			78.9639	-7.82626			79.4002	-5.79585			78.8185	-10.2623			78.4791	-9.73746			79.885	-6.67117			81.7759	-8.75554
						82.3092	-5.58063			81.8001	-7.05445			78.8185	-6.98681				80.2244	-7.33989			78.673	-9.91316			79.1336	-8.13833			79.5457	-5.98015			78.9639	-10.4245			78.6245	-9.05485			80.0789	-7.24284			81.9941	-8.33067
						82.4547	-5.89422			81.9698	-6.65066			79.0609	-7.33133				80.3941	-6.98298			78.8669	-10.2668			79.3033	-7.90148			79.7396	-6.11688			79.1821	-10.2731			78.8185	-8.95553			80.2729	-6.61969			82.0668	-8.59341
						82.6487	-6.12913			82.188	-5.9779			79.2063	-7.10854				80.6123	-7.19158			79.0609	-9.48417			79.4972	-7.45351			79.9093	-6.07894			79.4002	-10.348			78.9881	-9.42842			80.4668	-7.04359			82.2607	-8.76774
						82.8426	-5.83195			82.3577	-6.31793			79.4002	-6.90054				80.7577	-6.83462			79.2548	-9.86832			79.6911	-7.60316			80.0789	-6.1633			79.5457	-10.6862			79.1578	-9.38321			80.6365	-6.61349			82.4062	-8.34745
						83.0366	-5.52214			82.5517	-6.66801			79.5941	-7.43015				80.9516	-6.56241			79.4487	-10.0861			79.885	-8.00268			80.2486	-5.48063			79.7396	-10.3252			79.3275	-9.20944			80.8062	-6.85545			82.6244	-8.92078
						83.2305	-5.53989			82.7456	-5.64354			79.7881	-7.04546				81.1456	-6.81166			79.6426	-9.75344			80.0789	-7.89506			80.4668	-5.72751			79.9093	-9.83445			79.5457	-9.19122			81.0486	-6.81174			82.8184	-8.12237
						83.4245	-5.57209			82.9396	-6.36746			79.982	-7.58671				81.291	-6.99558			79.885	-9.39033			80.2729	-7.37465			80.6607	-6.08128			80.0789	-10.079			79.6911	-9.61072			81.1941	-6.3686			83.0123	-8.33073
						83.667	-5.56612			83.1093	-6.21606			80.1517	-7.47879				81.485	-6.90086			80.0789	-9.95184			80.4668	-7.02293			80.8547	-5.99775			80.2729	-9.8951			79.885	-9.34714			81.4122	-6.3831			83.182	-7.88415
						83.8609	-5.62136			83.3033	-6.35896			80.3456	-7.48695				81.6789	-7.4631			80.2729	-9.50321			80.6607	-7.30191			81.0244	-5.26119			80.4668	-9.90934			80.0789	-9.25803			81.6062	-7.03869			83.3518	-8.53968
						84.0549	-5.61266			83.4972	-6.97531			80.5153	-7.50111				81.8728	-7.39249			80.5153	-9.95393			80.8547	-7.66949			81.2183	-5.63148			80.6607	-10.6691			80.2729	-9.37792			81.7759	-6.86809			83.57	-8.41543
						84.2974	-5.58482			83.6912	-6.42583			80.7092	-7.23482				82.0668	-6.93473			80.7092	-10.1406			81.0486	-7.39959			81.388	-5.60471			80.8547	-10.6056			80.4668	-8.52586			81.9698	-7.2038			83.7397	-8.94429
						84.4914	-5.82473			83.9094	-6.31637			80.9032	-7.00121				82.2123	-7.13537			80.9032	-9.99048			81.2425	-7.41674			81.5819	-5.73896			81.0001	-10.3349			80.7092	-9.60448			82.1638	-6.03058			83.9579	-7.88373
						84.6854	-5.04264			84.1277	-6.82734			81.0729	-7.10241				82.4062	-6.8577			81.0486	-9.59008			81.4365	-7.02739			81.7759	-6.10247			81.1941	-10.0973			80.9516	-9.58887			82.3577	-6.22501			84.1519	-7.98311
						84.8794	-5.424			84.2974	-6.28736			81.2425	-6.96603				82.6487	-6.58591			81.3153	-9.3218			81.6304	-7.94842			81.9698	-5.75704			81.388	-10.0823			81.1213	-9.09634			82.5517	-6.60343			84.2974	-8.65837
						85.0734	-5.60553			84.4914	-6.15835			81.4365	-6.83229				82.7941	-6.84584			81.5334	-9.93465			81.7759	-7.4792			82.1638	-6.07889			81.5819	-9.2974			81.3395	-9.67064			82.7214	-6.65426			84.5399	-8.34423
						85.2674	-5.54639			84.6369	-5.9444			81.6304	-7.8723				82.9881	-6.55648			81.7274	-10.1846			81.9698	-7.6567			82.3577	-5.68367			81.7759	-10.3144			81.5334	-8.97852			82.8911	-6.16698			84.6369	-7.88852
						85.4614	-5.58372			84.8309	-6.27874			81.8244	-7.39234				83.182	-7.26261			81.9456	-9.7338			82.1638	-7.547			82.5517	-5.83425			81.9698	-9.64907			81.7274	-8.34366			83.1336	-6.47335			84.8309	-9.02339
						85.6797	-5.35985			85.0491	-6.62596			82.0183	-6.92026				83.376	-7.28725			82.1153	-10.0942			82.3577	-7.98766			82.7456	-5.13904			82.1638	-9.68926			81.9213	-8.99965			83.3275	-6.59102			85.0491	-7.38578
						85.8495	-5.68834			85.2674	-5.84458			82.2123	-7.12885				83.5457	-7.24623			82.285	-9.95743			82.5517	-7.66799			82.9396	-5.51071			82.3092	-10.2738			82.1153	-8.9896			83.5215	-6.69781			85.2189	-8.37796
						86.0435	-5.45415			85.4614	-6.70171			82.4062	-7.1776				83.764	-6.62066			82.4547	-9.5648			82.7456	-6.97879			83.1336	-5.09664			82.4547	-9.66523			82.3092	-8.46433			83.7155	-6.25561			85.4129	-7.87214
						86.2375	-5.49349			85.6554	-6.21158			82.7214	-7.06369				83.9094	-6.42567			82.6971	-9.36197			82.8911	-7.45949			83.3275	-5.55352			82.5759	-10.2518			82.4547	-9.40132			83.8609	-6.41696			85.6069	-7.99267
						86.4316	-5.70793			85.8737	-6.53296			82.9396	-7.09794				84.1034	-6.97117			82.8911	-9.90283			83.0851	-7.01877			83.5215	-5.68289			82.7941	-10.1075			82.6487	-9.1059			84.0549	-6.51			85.8009	-8.29865
						86.6256	-5.52309			86.0435	-7.13233			83.1336	-7.12722				84.2974	-7.28322			83.0851	-10.0408			83.279	-6.8682			83.7155	-5.72586			82.9396	-10.4749			82.8426	-8.94223			84.2489	-6.26851			85.995	-8.26459
						86.8439	-5.54697			86.2375	-6.30867			83.3275	-6.8067				84.4671	-6.63776			83.279	-9.73595			83.473	-7.09299			83.9094	-5.23331			83.1093	-10.1356			82.9881	-8.73497			84.4429	-5.72419			86.1648	-8.54723
						87.0137	-5.24303			86.4316	-6.13208			83.5215	-6.91805				84.6854	-6.79616			83.4972	-9.73205			83.667	-7.72829			84.1034	-5.21283			83.3275	-10.1652			83.182	-8.39947			84.6369	-6.45859			86.3345	-8.0125
						87.2078	-5.48252			86.6256	-6.07145			83.7397	-6.89031				84.8794	-6.28924			83.6427	-9.61018			83.8609	-7.4895			84.2489	-5.29031			83.4972	-9.57603			83.376	-9.57612			84.8066	-5.98333			86.5528	-8.88495
						87.4018	-5.67349			86.8197	-6.18837			83.9337	-7.14997				85.0734	-6.20953			83.7882	-9.01788			84.0549	-7.20195			84.4671	-5.13072			83.6912	-9.66474			83.57	-8.81859			85.0249	-6.27478			86.6984	-8.50868
						87.5959	-4.97036			87.0137	-5.42319			85.8495	-6.69725				85.2189	-6.53483			83.9822	-9.4296			84.2004	-6.99072			84.6369	-5.02476			83.8609	-9.45574			83.764	-8.18364			85.2189	-6.12777			86.8682	-7.69652
						87.7657	-5.84383			87.2078	-6.75676			86.286	-6.86089				85.4129	-6.85135			84.2004	-9.42904			84.3944	-7.52756			84.8309	-4.91641			84.0064	-10.1879			83.9579	-8.87383			85.3887	-6.6143			87.0622	-8.46083
						87.9598	-5.49243			87.4504	-6.86273			86.4801	-6.79049				85.6069	-7.24345			84.3944	-9.73121			84.5884	-6.9989			85.0249	-5.55371			84.2004	-9.65823			84.1519	-9.03874			85.5827	-6.60831			87.2078	-8.91306
						88.1782	-5.33355			87.5959	-5.94928			86.6984	-6.97988				85.8009	-6.55521			84.5884	-9.28982			84.7824	-6.95956			85.1946	-5.43141			84.3459	-8.89199			84.3217	-8.46722			85.7524	-6.03209			87.4018	-7.99338
						88.3723	-5.63662			87.79	-6.03921			86.8924	-6.93005				85.9707	-6.60116			84.7339	-9.6194			84.9764	-7.14728			85.3887	-5.77362			84.5399	-10.3622			84.4914	-7.77767			85.9465	-6.30959			87.5474	-8.07167
						88.5664	-5.25819			88.0326	-6.10833			87.1107	-7.239				86.1648	-6.97588			84.9279	-9.95179			85.1461	-6.62002			85.5827	-5.24492			84.7339	-10.221			84.6854	-8.73093			86.1405	-6.03897			87.79	-7.94634
						88.7605	-5.02758			88.2025	-6.1264			87.2805	-6.36036				86.3345	-6.34213			85.0976	-9.46079			85.3159	-6.80174			85.7524	-5.22523			84.9279	-9.35539			84.8794	-8.71209			86.3345	-6.43868			87.9598	-8.02638
						88.9547	-5.12371			88.3966	-6.60964			87.4989	-7.78249				86.5286	-5.99661			85.3401	-8.86235			85.5584	-6.63959			85.9707	-5.30804			85.1219	-10.2555			85.0734	-9.2423			86.5286	-5.63893			88.1297	-7.58891
						89.1003	-4.98122			88.5907	-6.54472			87.6444	-6.94433				86.6741	-7.06547			85.3887	-9.57537			85.7039	-7.20923			86.1405	-5.29416			85.3159	-8.86903			85.2189	-8.28642			86.6984	-6.45914			88.3238	-8.52902
						89.3429	-4.85531			88.7605	-6.1379			87.8385	-7.14032				86.9167	-6.38398			85.6069	-9.19394			85.898	-6.90985			86.3345	-5.15184			85.5099	-9.35054			85.4129	-9.26021			86.8924	-5.79574			88.5179	-7.44645
						89.4885	-5.03972			88.9789	-5.9122			87.9841	-6.74152				87.1107	-5.99498			85.7524	-8.49142			86.1648	-7.1424			86.5286	-5.3026			85.6797	-9.01317			85.6069	-8.47927			87.0622	-5.91534			88.7363	-7.99648
						89.6827	-5.06574			89.1245	-6.06146			88.1782	-7.08701				87.2805	-6.43317			85.9222	-9.67416			86.3588	-6.65684			86.7226	-5.29593			85.898	-10.2198			85.8009	-8.72095			87.2563	-6.55616			88.9061	-8.39457
						89.8768	-5.25381			89.2944	-6.12017			88.3723	-5.71567				87.4504	-6.60808			86.0192	-9.11298			86.5771	-7.71722			86.9167	-5.44794			86.092	-10.1012			85.995	-8.62921			87.4504	-5.97003			89.076	-7.82448
						90.0467	-5.55212			89.5128	-5.76834			88.5664	-6.76075				87.6444	-6.00194			86.189	-8.87846			86.7469	-6.62971			87.0865	-4.76038			86.3103	-9.03273			86.1405	-8.53757			87.5959	-5.40532			89.2701	-8.46646
						90.2652	-5.30408			89.6827	-5.87162			88.7605	-6.57143				87.8385	-6.66788			86.383	-9.32583			86.9167	-7.49593			87.3048	-5.4168			86.4801	-9.65842			86.3103	-8.33357			87.8385	-5.95364			89.4885	-7.57164
						90.4108	-4.90478			89.8768	-6.01298			88.9061	-6.98008				88.0326	-6.44311			86.5771	-9.24044			87.1107	-7.13752			87.4746	-5.09711			86.7226	-9.09529			86.5286	-7.96443			87.9841	-6.45252			89.6584	-7.38761
						90.6293	-5.34156			90.071	-6.28035			89.1003	-6.02781				88.2267	-6.06192			86.7469	-8.73157			87.3291	-7.50557			87.6687	-5.00201			86.9167	-9.24034			86.6741	-8.2414			88.2267	-5.62036			89.8768	-7.84555
						90.775	-5.03968			90.2652	-5.76712			89.2944	-6.75375				88.4208	-6.53348			86.9167	-9.31069			87.5231	-6.77023			87.887	-5.44921			87.1107	-9.77775			86.8682	-8.30658			88.4208	-5.87173			90.0225	-8.2754
						90.9449	-5.29479			90.4108	-6.50597			89.5371	-7.20089				88.5907	-6.04504			87.1593	-8.70888			87.7172	-7.08264			88.0811	-5.87575			87.3048	-8.98907			87.0137	-8.43392			88.6149	-5.98689			90.2166	-7.72402
						91.1391	-4.79218			90.6293	-6.43963			89.6827	-6.30047				88.7605	-5.78745			87.3048	-8.7775			87.887	-6.71989			88.2267	-5.20612			87.4989	-9.1516			87.2078	-8.55653			88.7848	-5.58952			90.4108	-8.27699
						91.3333	-5.52996			90.7992	-5.02776			89.8768	-6.90106				89.0032	-6.28914			87.4989	-9.04082			88.1297	-6.38178			88.4208	-5.39896			87.7415	-8.84237			87.4018	-8.03237			88.9547	-5.83689			90.605	-8.52469
						91.5276	-4.72926							90.071	-6.99404				89.1973	-6.10995			87.693	-8.99884			88.3238	-6.51196			88.6149	-4.57315			87.9356	-9.0329			87.5231	-8.79486			89.1488	-5.93857			90.7992	-7.25343
						91.7218	-4.79383							90.2652	-6.40797				89.3672	-6.56279			87.8628	-8.97693			88.5664	-5.7701			88.7848	-5.25541			88.0811	-8.65935			87.6687	-8.36669			89.2944	-5.64496
						91.9161	-5.76048							90.4594	-5.93368				89.5856	-6.36654			88.0326	-9.24988			88.7605	-7.40701			88.9304	-4.78651			88.2267	-9.71019			87.8143	-8.26573			89.4885	-5.93956
						92.1103	-4.89685							90.6536	-6.30781				89.804	-6.7094			88.2267	-8.85996			88.9061	-8.14516			89.1488	-4.81311			88.3966	-9.73899			88.0811	-8.32345			89.6827	-6.33757
						92.3046	-4.98109							90.7992	-6.91235				90.0225	-7.31484			88.3723	-8.78351			89.1003	-6.88311			89.3186	-5.183			88.5664	-8.97594			88.3238	-8.3295			89.8768	-6.0382
														91.0177	-6.70349				90.2166	-6.18233			88.5179	-9.07335			89.2458	-6.81887			89.4885	-5.47369			88.7605	-8.57967			88.5179	-8.15439			90.071	-6.04215
														91.1877	-6.97633				90.4108	-6.73007			88.7363	-8.4022			89.4643	-6.62234			89.6827	-5.37707			88.9547	-9.04708			88.712	-8.80327			90.2166	-5.87849
														91.3819	-5.7143				90.6293	-5.80261			88.9061	-9.68415			89.6584	-6.92519			89.8768	-5.26674			89.173	-8.79175			88.9061	-8.58778			90.4108	-5.64185
														91.5761	-7.06417				90.8478	-6.37195			89.1003	-9.22557			89.8283	-6.81717			90.071	-4.84241			89.3915	-9.01471			89.0517	-9.24608			90.605	-6.21125
														91.7704	-6.65211				91.042	-6.03537			89.2944	-9.03132			90.0225	-7.20637			90.2166	-4.81401			89.6341	-9.38478			89.1973	-8.35793			90.7749	-5.98253
														91.9646	-5.83048				91.2848	-5.92452			89.5128	-9.01065			90.2409	-7.03241			90.4108	-5.35828			89.8283	-9.44562			89.3915	-8.35905			90.9449	-5.54739
														92.1589	-6.56743				91.479	-6.00205			89.7312	-8.86061			90.4594	-6.87674			90.5565	-4.69223			90.071	-9.49554			89.5613	-8.0338			91.1634	-5.95797
														92.3532	-6.62294				91.6732	-6.48889			89.9739	-8.32791			90.605	-6.54307			90.7507	-5.08285			90.3137	-9.60685			89.7312	-8.14669			91.3333	-5.92327
														92.4989	-6.44427				91.8675	-6.01401			90.0953	-9.00979			90.7507	-6.9338			90.9449	-5.18344			90.5322	-8.91173			89.8526	-9.00348			91.4547	-5.49417
														92.6932	-5.07169				92.0618	-6.90982			90.2166	-8.91089			90.9449	-6.05924			91.1391	-5.60305			90.7507	-9.16477			90.0953	-8.54579			91.6247	-5.56856
														92.8875	-6.36797				92.2803	-6.23966			90.4108	-9.16127			91.1391	-7.37328			91.3333	-5.39138			90.9934	-9.22678			90.2652	-8.70388			91.7947	-5.08124
														93.0818	-7.04554				92.4746	-6.71019			90.605	-7.81577			91.3333	-6.50278			91.5033	-5.2156			91.2119	-8.7409			90.5079	-8.03412			91.9646	-5.67076
														93.2761	-6.60576				92.6446	-5.66205			90.7992	-8.54056			91.5033	-7.19918			91.6732	-5.11493			91.479	-8.3904			90.6536	-9.41196			92.1589	-6.31836
[truncated: 66 more columns]

## Sheet: Figure 3b
orginal data from trytophan fluorescence measurements													Time(s)	Intensity (Trp)			Time(s)	Intensity (Trp)			Intensity (Trp)			Time(s)	Intensity (Trp)				Time(s)	Intensity (Trp)			Time(s)	Intensity (Trp)			Time(s)	Intensity (Trp)			Time(s)	Intensity (Trp)			Time(s)	Intensity (Trp)			Time(s)
												wt-1	0	3.692		wt-2	0	4.322		wt-3	0	5.062		N57A-1	0	4.525		N57A-2	0	4.68		N57A-3	0	3.826		Q63A-1	0	4.463		Q63A-2	0	4.695		Q63A-3	0	5.336		E64A-1	0
	5 µM Rab1b AMPylation by DrrA constructs												1	4.723			1	4.588			1	5.656			1	4.482			1	5.167			1	3.639			1	4.959			1	4.703			1	5.69			1
													2	3.746			2	4.255			2	4.811			2	3.832			2	4.896			2	3.602			2	4.462			2	4.787			2	5.248			2
													3	4.268			3	4.01			3	5.267			3	4.689			3	4.691			3	3.438			3	4.467			3	4.602			3	5.115			3
													4	3.951			4	4.613			4	5.792			4	3.974			4	5.083			4	3.806			4	4.496			4	4.956			4	5.396			4
													5	4.54			5	4.328			5	4.698			5	3.976			5	4.435			5	3.594			5	4.43			5	4.448			5	4.372			5
													6	4.514			6	4.188			6	4.962			6	3.996			6	4.669			6	3.49			6	4.464			6	5.026			6	5.273			6
													7	3.746			7	4.775			7	5.216			7	4.424			7	4.848			7	3.856			7	4.004			7	4.824			7	5.098			7
													8	7.408			8	4.517			8	4.974			8	4.145			8	4.972			8	3.887			8	4.907			8	5.093			8	5.319			8
													9	4.168			9	4.742			9	5.357			9	4.567			9	4.246			9	3.483			9	4.294			9	5.035			9	5.489			9
													10	3.922			10	4.486			10	5.492			10	4.267			10	5.43			10	3.264			10	4.484			10	4.222			10	5.197			10
													11	4.02			11	4.347			11	5.462			11	4.332			11	4.652			11	3.516			11	4.616			11	5.088			11	5.54			11
													12	4.241			12	4.665			12	5.293			12	4.671			12	5.419			12	2.954			12	4.563			12	5.081			12	4.883			12
													13	3.802			13	4.214			13	4.84			13	4.26			13	5.235			13	3.898			13	4.414			13	5.852			13	5.103			13
													14	4.015			14	2398			14	6.669			14	4.292			14	5.025			14	3.566			14	4.172			14	5.075			14	5.346			14
													15	4.665			15	1629			15	5.145			15	4.171			15	4.734			15	3.64			15	3.949			15	4.791			15	4.83			15
													16	3.784			16	1148			16	5.55			16	4.264			16	24.66			16	3.276			16	4.843			16	21.66			16	5.067			16
													17	3.931			17	3587			17	5.68			17	4.289			17	51.68			17	3.489			17	4.236			17	47.63			17	4.868			17
													18	4.986			18	2838			18	5.229			18	4.604			18	52.03			18	3.774			18	5.278			18	46.28			18	5.361			18
													19	3.579			19	1160			19	4.947			19	4.228			19	1046			19	3.402			19	49.9			19	846.9			19	5.38			19
													20	4.44			20	1282			20	4.892			20	24.75			20	1360			20	3.365			20	48.14			20	1374			20	10.12			20
													21	6.871			21	1486			21	5.281			21	17.59			21	1418			21	3.419			21	925.7			21	1362			21	50.8			21
													22	3.717			22	1471			22	5.604			22	1369			22	1228			22	71.86			22	1416			22	1388			22	49.02			22
													23	4.135			23	1446			23	1464			23	1036			23	1250			23	44.5			23	1364			23	1386			23	45.73			23
													24	4.045			24	1444			24	1059			24	1262			24	1288			24	43.3			24	1345			24	1379			24	435			24
													25	3.923			25	1459			25	1053			25	1134			25	1337			25	780			25	1335			25	1392			25	1295			25
													26	4134			26	1466			26	1975			26	1133			26	1333			26	973.6			26	1339			26	1389			26	1167			26
													27	3271			27	1465			27	1253			27	1140			27	1329			27	1063			27	1363			27	1379			27	1346			27
													28	3687			28	1480			28	1285			28	1138			28	1335			28	1155			28	1364			28	1383			28	1357			28
													29	638.7			29	1478			29	1322			29	1150			29	1332			29	1133			29	1366			29	1377			29	1348			29
													30	1364			30	1480			30	1396			30	1159			30	1342			30	1143			30	1350			30	1374			30	1293			30
													31	1395			31	1490			31	1407			31	1163			31	1348			31	1164			31	1351			31	1378			31	1302			31
													32	1369			32	1485			32	1421			32	1172			32	1341			32	1162			32	1347			32	1397			32	1291			32
													33	1371			33	1490			33	1419			33	1168			33	1341			33	1169			33	1349			33	1381			33	1296			33
													34	1409			34	1500			34	1428			34	1171			34	1342			34	1177			34	1344			34	1388			34	1316			34
EX WL 1:	297 nm												35	1439			35	1494			35	1430			35	1173			35	1340			35	1181			35	1346			35	1388			35	1305			35
EM WL 1:	370 nm												36	1452			36	1507			36	1433			36	1167			36	1343			36	1189			36	1328			36	1388			36	1316			36
Data mode:	Fluorescence												37	1472			37	1498			37	1444			37	1173			37	1359			37	1198			37	1343			37	1391			37	1310			37
Scan time:	7200 s												38	1462			38	1505			38	1431			38	1180			38	1346			38	1203			38	1343			38	1401			38	1328			38
Cycle time:	1.0 s												39	1469			39	1510			39	1434			39	1182			39	1349			39	1203			39	1329			39	1391			39	1341			39
Integration time:	0.1 s												40	1460			40	1493			40	1435			40	1185			40	1341			40	1197			40	1335			40	1387			40	1341			40
Delay:	0.0 s												41	1467			41	1510			41	1435			41	1187			41	1350			41	1204			41	1336			41	1409			41	1337			41
EX Slit:	2.5 nm												42	1466			42	1506			42	1436			42	1192			42	1351			42	1207			42	1341			42	1445			42	1344			42
EM Slit:	5.0 nm												43	1469			43	1538			43	1444			43	1201			43	1356			43	1206			43	1332			43	1443			43	1356			43
PMT Voltage:	700 V												44	1468			44	1524			44	1441			44	1202			44	1356			44	1210			44	1330			44	1401			44	1347			44
													45	1471			45	1514			45	1450			45	1190			45	1352			45	1214			45	1337			45	1317			45	1353			45
													46	1467			46	1522			46	1453			46	1200			46	1349			46	1222			46	1333			46	1316			46	1353			46
													47	1473			47	1523			47	1457			47	1209			47	1358			47	1218			47	1333			47	1329			47	1354			47
													48	1481			48	1525			48	2836			48	1204			48	1361			48	1223			48	1334			48	1329			48	1344			48
													49	1475			49	1522			49	2483			49	1204			49	1351			49	1214			49	1324			49	1323			49	1349			49
													50	1485			50	1529			50	2330			50	1205			50	1364			50	1222			50	1333			50	1333			50	1358			50
													51	1484			51	1541			51	2118			51	1210			51	1356			51	1217			51	1328			51	1321			51	1349			51
													52	1477			52	1540			52	1382			52	1211			52	1404			52	1227			52	1326			52	1328			52	1355			52
													53	1489			53	1536			53	1379			53	1216			53	1412			53	1225			53	1331			53	1336			53	1357			53
													54	1478			54	1537			54	1378			54	1219			54	1376			54	1218			54	1322			54	1329			54	1357			54
													55	1488			55	1533			55	1382			55	1219			55	1264			55	1226			55	1329			55	1332			55	1353			55
													56	1500			56	1529			56	1375			56	1222			56	1288			56	1228			56	1327			56	1336			56	1369			56
													57	5096			57	1539			57	1388			57	1215			57	1285			57	1234			57	1325			57	1327			57	1364			57
													58	4281			58	1541			58	1386			58	1227			58	1283			58	1235			58	1331			58	1332			58	1362			58
													59	4719			59	1532			59	1386			59	1224			59	1287			59	1234			59	1331			59	1334			59	1361			59
													60	1432			60	1540			60	1375			60	1219			60	1295			60	1234			60	1334			60	1343			60	1371			60
													61	1417			61	1551			61	1390			61	1222			61	1288			61	1225			61	1341			61	1331			61	1392			61
													62	1407			62	1540			62	1384			62	1225			62	1284			62	1236			62	1337			62	1334			62	1424			62
													63	1409			63	1536			63	1387			63	1226			63	1294			63	1237			63	1335			63	1340			63	1414			63
													64	1414			64	1546			64	1389			64	1219			64	1291			64	1234			64	1339			64	1340			64	1412			64
													65	1400			65	1535			65	1385			65	1224			65	1301			65	1229			65	1331			65	1336			65	1298			65
													66	1399			66	1537			66	1393			66	1224			66	1290			66	1236			66	1333			66	1345			66	1297			66
													67	1405			67	1544			67	1394			67	1217			67	1294			67	1231			67	1348			67	1340			67	1302			67
													68	1403			68	1541			68	1387			68	1225			68	1288			68	1237			68	1344			68	1351			68	1292			68
													69	1407			69	1541			69	1390			69	1228			69	1299			69	1246			69	1336			69	1340			69	1305			69
													70	1401			70	1540			70	1387			70	1226			70	1303			70	1236			70	1338			70	1395			70	1299			70
													71	1400			71	1550			71	1397			71	1218			71	1299			71	1237			71	1344			71	1400			71	1300			71
													72	1412			72	1548			72	1392			72	1223			72	1303			72	1254			72	1345			72	1398			72	1298			72
													73	1407			73	1542			73	1385			73	1225			73	1308			73	1239			73	1339			73	1329			73	1312			73
													74	1422			74	1547			74	1388			74	1224			74	1306			74	1244			74	1344			74	1294			74	1304			74
													75	1414			75	1544			75	1386			75	1219			75	1310			75	1255			75	1342			75	1251			75	1311			75
													76	1411			76	1534			76	1390			76	1224			76	1310			76	1237			76	1347			76	1220			76	1314			76
													77	1408			77	1554			77	1388			77	1221			77	1312			77	1243			77	1339			77	1185			77	1318			77
													78	1415			78	1546			78	2718			78	1222			78	1310			78	1240			78	1341			78	1152			78	1318			78
													79	1410			79	1536			79	2409			79	1225			79	1313			79	1246			79	1334			79	1131			79	1307			79
													80	1412			80	1543			80	2413			80	1226			80	1309			80	1252			80	1339			80	1099			80	1319			80
													81	1406			81	1536			81	2360			81	1225			81	1305			81	1236			81	1331			81	1081			81	1321			81
													82	1413			82	1541			82	1375			82	1231			82	1318			82	1244			82	1339			82	1075			82	1315			82
													83	1408			83	1549			83	1336			83	1228			83	1313			83	1253			83	1349			83	1044			83	1325			83
													84	1418			84	1550			84	1294			84	1237			84	1319			84	1248			84	1346			84	1037			84	1336			84
													85	1420			85	1538			85	1241			85	1232			85	1322			85	1250			85	1353			85	1038			85	1326			85
													86	1421			86	1551			86	1211			86	1181			86	1324			86	1250			86	1346			86	1022			86	1320			86
													87	1410			87	1546			87	1177			87	1166			87	1325			87	1248			87	1351			87	1008			87	1324			87
													88	1419			88	1541			88	1150			88	1140			88	1331			88	1251			88	1343			88	1008			88	1342			88
													89	1413			89	3719			89	1123			89	1141			89	1320			89	1304			89	1345			89	1012			89	1334			89
													90	1409			90	2707			90	1100			90	1142			90	1326			90	1290			90	1392			90	1006			90	1337			90
													91	1413			91	2680			91	1089			91	1149			91	1320			91	1279			91	1404			91	1003			91	1334			91
													92	1411			92	1561			92	1071			92	1145			92	1329			92	1176			92	1348			92	1001			92	1336			92
													93	1420			93	1443			93	1068			93	1147			93	1314			93	1178			93	1245			93	994.9			93	1337			93
													94	1413			94	1463			94	1060			94	1154			94	1316			94	1182			94	1246			94	1001			94	1336			94
													95	1417			95	1445			95	1050			95	1147			95	1318			95	1179			95	1255			95	1001			95	1351			95
													96	1409			96	1448			96	1044			96	1148			96	1318			96	1172			96	1258			96	999			96	1339			96
													97	1416			97	1451			97	1040			97	1151			97	1322			97	1178			97	1263			97	996.4			97	1328			97
													98	1407			98	1449			98	1045			98	1150			98	1383			98	1172			98	1266			98	999.4			98	1350			98
													99	1415			99	1448			99	1030			99	1153			99	1363			99	1178			99	1261			99	1000			99	1347			99
													100	1410			100	1454			100	1031			100	1147			100	1369			100	1181			100	1260			100	998.2			100	1339			100
													101	4553			101	1455			101	1036			101	1142			101	1344			101	1179			101	1260			101	995.7			101	1350			101
													102	4220			102	1446			102	1028			102	1150			102	1325			102	1183			102	1266			102	995.5			102	1351			102
													103	1421			103	1463			103	1028			103	1147			103	1306			103	1187			103	1259			103	995.8			103	1342			103
													104	1415			104	1455			104	1030			104	1150			104	1252			104	1177			104	1273			104	997.9			104	1340			104
													105	1402			105	1450			105	1026			105	1151			105	1196			105	1186			105	1266			105	997.4			105	1345			105
													106	1347			106	1456			106	1024			106	1149			106	1149			106	1176			106	1265			106	1000			106	1349			106
													107	1281			107	1457			107	1035			107	1153			107	1111			107	1186			107	1262			107	994.6			107	1341			107
													108	1232			108	1449			108	1035			108	1147			108	1080			108	1177			108	1273			108	996.8			108	1352			108
													109	1187			109	1461			109	1022			109	1156			109	1052			109	1180			109	1267			109	992.9			109	1348			109
													110	1147			110	1459			110	1030			110	1152			110	1031			110	1182			110	1274			110	1024			110	1344			110
													111	1127			111	1450			111	1029			111	1150			111	1026			111	1184			111	1277			111	1037			111	1350			111
													112	1106			112	1450			112	1026			112	1142			112	1004			112	1177			112	1258			112	1033			112	1342			112
													113	1092			113	1460			113	1029			113	1148			113	1007			113	1184			113	1277			113	1030			113	1346			113
													114	1066			114	1445			114	1026			114	1152			114	1000			114	1178			114	1275			114	1009			114	1379			114
													115	1069			115	1457			115	1024			115	1154			115	991.3			115	1180			115	1274			115	987.4			115	1399			115
													116	1061			116	1451			116	1022			116	1144			116	980.8			116	1190			116	1270			116	987.6			116	1398			116
													117	1054			117	1455			117	1028			117	1150			117	982.8			117	1180			117	1279			117	988.7			117	1403			117
													118	1050			118	1458			118	1028			118	1154			118	984.9			118	1185			118	1280			118	984.2			118	1374			118
													119	1054			119	1450			119	1025			119	1156			119	983.8			119	1175			119	1279			119	990.4			119	1368			119
													120	1051			120	1460			120	1026			120	1157			120	975.7			120	1183			120	1325			120	991.2			120	1305			120
													121	1045			121	1459			121	1026			121	1147			121	978.3			121	1182			121	1324			121	986			121	1255			121
													122	1047			122	1450			122	1027			122	1159			122	980			122	1177			122	1327			122	983.7			122	1225			122
													123	1040			123	1456			123	1022			123	1154			123	972			123	1181			123	1321			123	985.4			123	1182			123
													124	1042			124	1455			124	1025			124	1151			124	977.1			124	1185			124	1286			124	981.3			124	1149			124
													125	1047			125	1446			125	1028			125	1153			125	974.4			125	1230			125	1259			125	990.4			125	1122			125
													126	1043			126	1453			126	1024			126	1147			126	971.2			126	1238			126	1213			126	988.2			126	1100			126
													127	1038			127	1451			127	1028			127	1149			127	974.6			127	1220			127	1170			127	982.9			127	1065			127
													128	1042			128	1447			128	1034			128	1149			128	969.9			128	1192			128	1133			128	988.2			128	1056			128
													129	1039			129	1457			129	1025			129	1154			129	971.6			129	1189			129	1095			129	984.6			129	1052			129
													130	1038			130	1452			130	1025			130	1160			130	980.5			130	1166			130	1070			130	985.6			130	1046			130
													131	1040			131	1449			131	1026			131	1154			131	975.3			131	1118			131	1036			131	988.1			131	1037			131
													132	1035			132	1455			132	1020			132	1151			132	970			132	1091			132	1029			132	984.7			132	1026			132
													133	1037			133	1444			133	1027			133	1158			133	975.8			133	1042			133	1017			133	983.3			133	1028			133
													134	1041			134	1453			134	1018			134	1160			134	970			134	1013			134	997.9			134	986.9			134	1017			134
													135	1041			135	1460			135	1018			135	1163			135	977.1			135	987.4			135	980.2			135	990			135	1018			135
													136	1039			136	1452			136	1023			136	1160			136	975.9			136	957.6			136	971.7			136	987.9			136	1015			136
													137	1034			137	1452			137	1019			137	1209			137	970.3			137	942.8			137	972.1			137	982.4			137	1010			137
													138	1035			138	1458			138	1020			138	1206			138	968.3			138	929.1			138	966.2			138	975.6			138	1004			138
													139	1035			139	1608			139	2282			139	1240			139	972.7			139	925.5			139	961.8			139	986.6			139	1002			139
													140	1036			140	2797			140	1993			140	1159			140	969.5			140	910.4			140	959			140	985.2			140	1008			140
													141	1032			141	2593			141	2118			141	1139			141	970.3			141	899.6			141	965.1			141	990.1			141	1014			141
													142	1040			142	2612			142	1015			142	1107			142	972.5			142	902.3			142	957.4			142	978.5			142	1000			142
													143	1036			143	2883			143	1013			143	1064			143	974.3			143	890.2			143	960			143	978.9			143	1002			143
													144	1035			144	1431			144	1018			144	1031			144	974.9			144	890.7			144	958.7			144	979.8			144	1010			144
													145	1036			145	1358			145	1007			145	990.2			145	977.5			145	894.1			145	963.2			145	978.5			145	998.7			145
													146	1033			146	1287			146	1015			146	964.3			146	967.9			146	893.3			146	967.7			146	982.7			146	1007			146
													147	1035			147	1233			147	1011			147	937.5			147	974.4			147	888.1			147	958.6			147	979.9			147	1005			147
													148	1037			148	1197			148	1003			148	920			148	964.3			148	894.4			148	962.5			148	981.8			148	998.2			148
													149	1038			149	1153			149	1007			149	901.1			149	969.6			149	883.2			149	952.3			149	977.8			149	1006			149
													150	1036			150	1144			150	1013			150	884.9			150	972.6			150	885.6			150	954.6			150	973.9			150	1004			150
													151	1036			151	1118			151	1008			151	887.8			151	976.4			151	889.2			151	950.4			151	973			151	1006			151
													152	1034			152	1108			152	1009			152	872			152	975.6			152	879.5			152	961.9			152	977.1			152	999.9			152
													153	1054			153	1104			153	1012			153	875.6			153	964.9			153	881.5			153	953.5			153	977.3			153	997.8			153
													154	4500			154	1089			154	1018			154	860.7			154	969.5			154	880.8			154	952.9			154	985.4			154	1003			154
													155	4131			155	1088			155	1019			155	862.3			155	972.4			155	885.7			155	951.4			155	985.6			155	999.9			155
													156	4381			156	1081			156	1019			156	871.6			156	966.6			156	887.4			156	952.6			156	975.1			156	997.7			156
													157	1027			157	1073			157	1010			157	872.2			157	973.4			157	876.3			157	953.1			157	981.6			157	998			157
													158	1022			158	1077			158	1009			158	856.6			158	971			158	884.4			158	954			158	972.5			158	1004			158
													159	1028			159	1078			159	1015			159	863.7			159	962.2			159	880.1			159	953			159	979.3			159	1007			159
													160	1029			160	1076			160	1014			160	865.7			160	976.1			160	876.8			160	954.4			160	972.5			160	1004			160
													161	1022			161	1078			161	1018			161	862.5			161	968			161	885.6			161	956.8			161	981.4			161	1007			161
													162	1020			162	1079			162	1012			162	856.1			162	970.9			162	886.1			162	953.8			162	982.7			162	1001			162
													163	1032			163	1080			163	1012			163	862.3			163	968.3			163	882.2			163	951.6			163	983.5			163	1006			163
													164	1028			164	1080			164	1014			164	856.2			164	969.3			164	878.6			164	961.1			164	974.9			164	1007			164
													165	1017			165	1072			165	1016			165	860.5			165	969.8			165	881.8			165	963.8			165	984.8			165	1001			165
													166	1032			166	1070			166	1016			166	861			166	973.3			166	881.3			166	961.3			166	979.9			166	998.6			166
													167	1032			167	1074			167	1019			167	863.9			167	970.9			167	879.6			167	955.9			167	981.4			167	1001			167
													168	1024			168	1071			168	1013			168	856.9			168	970.4			168	879.6			168	954.7			168	1033			168	1005			168
													169	1023			169	1078			169	1016			169	857.7			169	963.3			169	879			169	953.4			169	1026			169	999.4			169
													170	1023			170	1077			170	1014			170	863.5			170	970.1			170	882.5			170	962.4			170	1029			170	1001			170
													171	1026			171	1063			171	1011			171	868.9			171	964.3			171	885.7			171	957.6			171	1017			171	997.9			171
													172	1023			172	1076			172	1008			172	861.6			172	973.7			172	886.5			172	952.2			172	999.8			172	995.8			172
													173	1019			173	1073			173	1008			173	861.9			173	970.1			173	883.9			173	951.4			173	985			173	997.3			173
													174	1024			174	1071			174	1009			174	860			174	963.4			174	881.2			174	962.9			174	974.9			174	1000			174
													175	1024			175	1069			175	1011			175	864.3			175	967.7			175	878.9			175	953.1			175	964.1			175	996.1			175
													176	1024			176	1073			176	1003			176	859			176	970.1			176	881.7			176	952.4			176	945.2			176	998.8			176
													177	1029			177	1076			177	1013			177	861.1			177	967.4			177	876.5			177	961			177	924			177	1051			177
													178	1020			178	1072			178	1013			178	864.4			178	968.5			178	881.1			178	953.4			178	898.2			178	1044			178
													179	1023			179	1069			179	1012			179	859.2			179	969.1			179	878.4			179	955.1			179	889.1			179	1031			179
													180	1027			180	2781			180	1012			180	866			180	1015			180	880.9			180	955.1			180	870.2			180	997.4			180
													181	1028			181	2149			181	1006			181	862.9			181	1023			181	874.1			181	961.2			181	852.3			181	1000			181
													182	1015			182	2111			182	1010			182	857.7			182	1030			182	881.9			182	950.9			182	830.7			182	994.8			182
													183	1022			183	2168			183	1013			183	857.7			183	955.6			183	880.2			183	958.5			183	821.8			183	999			183
													184	1022			184	1171			184	1009			184	861.4			184	963.3			184	880.6			184	960			184	799.8			184	995.6			184
													185	1022			185	1064			185	1002			185	858.7			185	970			185	883.3			185	963			185	783.9			185	996			185
													186	1021			186	1064			186	1011			186	865.3			186	967			186	880.4			186	953.8			186	772			186	990.9			186
													187	1026			187	1064			187	1004			187	857.5			187	966.4			187	876.6			187	949.6			187	754.5			187	992.7			187
													188	1025			188	1065			188	2231			188	864.5			188	958.5			188	881.4			188	960.8			188	748.5			188	1000			188
													189	1026			189	1062			189	1701			189	858.8			189	970			189	883.5			189	950.1			189	740			189	991.1			189
													190	1019			190	1064			190	1747			190	855.6			190	962.9			190	876.4			190	952.9			190	730.4			190	993.6			190
													191	1019			191	1065			191	1034			191	854.4			191	961.7			191	886.7			191	951.7			191	723.8			191	994.3			191
													192	1021			192	1065			192	1023			192	855.6			192	958.2			192	882.6			192	958.2			192	727.5			192	991.1			192
													193	1020			193	1060			193	1024			193	860.3			193	960			193	881			193	954.7			193	716.5			193	1001			193
													194	1018			194	1063			194	1018			194	858.6			194	956.7			194	882.6			194	1002			194	710.1			194	993.8			194
													195	1025			195	1068			195	999.7			195	862.3			195	954.9			195	880.9			195	1016			195	706.8			195	993.2			195
													196	1022			196	1067			196	993.2			196	859.3			196	960.2			196	888.3			196	1004			196	703.4			196	994.3			196
													197	1017			197	1066			197	979.8			197	933.4			197	961.5			197	886.3			197	955.4			197	703.1			197	994.3			197
													198	1017			198	1066			198	961			198	904.7			198	956.4			198	884.6			198	951.4			198	699.3			198	988.7			198
													199	1020			199	1064			199	954.2			199	909			199	958.2			199	882.5			199	952.2			199	692			199	1001			199
													200	1022			200	1065			200	941.5			200	908.3			200	967.5			200	878.3			200	953.5			200	700			200	994.6			200
													201	1015			201	1062			201	936.9			201	897			201	960.1			201	885.3			201	943.4			201	689.6			201	996.9			201
													202	1020			202	1059			202	911			202	860.1			202	959.9			202	882.8			202	954.7			202	692			202	990.8			202
													203	1020			203	1067			203	898			203	853			203	969.6			203	871.7			203	946.7			203	687.2			203	993.3			203
													204	1023			204	1075			204	890.3			204	855			204	964.4			204	881.5			204	947.5			204	685.4			204	989.4			204
													205	1092			205	1057			205	875.7			205	850.2			205	963.4			205	882.5			205	946.5			205	685.5			205	991			205
													206	2813			206	1073			206	869.7			206	857			206	961.1			206	872			206	953.9			206	687.5			206	993.1			206
													207	2631			207	1066			207	847.7			207	850			207	953.1			207	872.3			207	950.2			207	684.4			207	992.1			207
													208	3447			208	1067			208	834.7			208	853.8			208	958.4			208	880.1			208	950.6			208	682.9			208	997.7			208
													209	1032			209	1059			209	830.5			209	850.9			209	958.5			209	880.7			209	955.5			209	686.1			209	996.3			209
													210	1032			210	1062			210	819.1			210	852.2			210	965.1			210	880			210	950.5			210	681.5			210	998.4			210
													211	1028			211	1067			211	805.5			211	854.5			211	956.6			211	877.6			211	947.6			211	679.7			211	996.2			211
													212	1011			212	1061			212	800.7			212	848.9			212	960.5			212	878.9			212	948.5			212	681.8			212	1000			212
													213	994.1			213	1063			213	797.6			213	854.2			213	961.7			213	882.5			213	945.8			213	689			213	987.6			213
													214	979.5			214	1068			214	791			214	856.2			214	960			214	882.7			214	943.7			214	677.8			214	984.9			214
													215	962.4			215	1066			215	778.2			215	856.4			215	958.7			215	873.8			215	942.9			215	686.4			215	992.6			215
													216	948.9			216	1064			216	773			216	854			216	958.2			216	875.2			216	952.3			216	678.2			216	995.5			216
													217	926.5			217	1073			217	772.7			217	848.4			217	959.2			217	880.5			217	947.5			217	681.8			217	994.1			217
													218	908.5			218	1061			218	756.5			218	852.1			218	956.3			218	885.6			218	952			218	685			218	990.1			218
													219	899.4			219	1070			219	755.2			219	854.6			219	1016			219	868.4			219	952.7			219	678.6			219	994.7			219
													220	883.4			220	1059			220	749.7			220	851.8			220	1011			220	873.8			220	949.2			220	678.4			220	991			220
													221	864.4			221	1066			221	745.6			221	858.3			221	1015			221	885.3			221	945.9			221	675.9			221	996.7			221
													222	846.2			222	1058			222	737.9			222	856.8			222	1043			222	879.6			222	949.6			222	682.2			222	987.9			222
													223	837.4			223	1062			223	733.3			223	852.2			223	978.6			223	886.9			223	950.3			223	676.7			223	985.4			223
													224	821.5			224	1065			224	735.5			224	852.9			224	978.9			224	879.9			224	950.9			224	674.3			224	987.8			224
													225	806.6			225	1066			225	726.5			225	853.6			225	964.4			225	872.1			225	946.6			225	678.9			225	990.2			225
													226	797.4			226	1057			226	724.6			226	852.3			226	964.5			226	878.4			226	950.4			226	676.4			226	989.1			226
													227	793.8			227	1063			227	722.5			227	855.8			227	954.1			227	887.4			227	953.4			227	680.2			227	991.9			227
													228	784.8			228	1060			228	723.1			228	855.3			228	945.3			228	880.5			228	948.9			228	673.3			228	994.1			228
													229	780.5			229	1068			229	719.7			229	852.7			229	930.7			229	878.2			229	951.3			229	681.1			229	994.9			229
													230	768.3			230	1062			230	718			230	850.7			230	920.1			230	882.5			230	951			230	680.7			230	990.4			230
													231	762.3			231	1062			231	718			231	857			231	903.1			231	885.8			231	952.6			231	680			231	993.6			231
													232	759.6			232	1068			232	714.5			232	852			232	898.5			232	883.7			232	948.4			232	677.3			232	996.4			232
													233	749.2			233	1062			233	711.4			233	853.4			233	881			233	889.1			233	946.4			233	677.6			233	998.6			233
													234	741.8			234	1068			234	705.9			234	852.2			234	868.9			234	878.8			234	949.5			234	678.4			234	995.1			234
													235	742.2			235	1074			235	715.5			235	854.7			235	851			235	877.2			235	950.5			235	676.6			235	993.6			235
													236	739.6			236	1060			236	705.2			236	854.7			236	844.9			236	881.3			236	999.8			236	676.7			236	995.1			236
													237	733.4			237	1062			237	705.8			237	842.5			237	828.3			237	883.1			237	1004			237	731.7			237	992.6			237
													238	728.4			238	1067			238	704.6			238	905.9			238	815			238	879.9			238	1015			238	720.8			238	990.4			238
													239	727.9			239	1067			239	706.9			239	905.6			239	806.6			239	874.3			239	975			239	724.6			239	989			239
													240	735.5			240	1068			240	705.3			240	874.6			240	790.4			240	874.4			240	966.6			240	729			240	995.9			240
													241	718.8			241	1067			241	703.2			241	875.5			241	785.5			241	877.6			241	957.1			241	678.4			241	990.8			241
													242	719.4			242	1063			242	700.8			242	876.6			242	778.1			242	875			242	938.1			242	673.8			242	989.6			242
													243	721.6			243	1063			243	701.8			243	867.7			243	765			243	874.2			243	924.1			243	676.8			243	1001			243
													244	718			244	1069			244	713.9			244	868			244	754.4			244	883.7			244	907			244	674.5			244	990			244
													245	718			245	1066			245	701.9			245	861			245	756.8			245	877.5			245	879.2			245	671.7			245	995.8			245
													246	715			246	1064			246	700.4			246	854.6			246	747.1			246	886			246	860.5			246	676.3			246	986.9			246
													247	709.1			247	1063			247	697.2			247	846.4			247	735.9			247	885.2			247	835.9			247	675.4			247	1001			247
													248	716.6			248	1062			248	703.9			248	829.6			248	728.9			248	876.8			248	818			248	676.8			248	993.4			248
													249	706.2			249	1060			249	702.6			249	821.3			249	722.6			249	880.2			249	803.3			249	673.5			249	997.5			249
													250	711.8			250	1066			250	695.8			250	813.9			250	716.4			250	885			250	787.8							250	989.8			250
													251	704.2			251	1065			251	695.8			251	800.5			251	713.3			251	877.7			251	773.5							251	988.8			251
													252	711.7			252	1061			252	693.9			252	791			252	707.8			252	879.5			252	758.1							252	995			252
													253	712			253	1060			253	699.9			253	777.1			253	713.6			253	885.3			253	744.3							253	985.8			253
													254	709.1			254	1060			254	698.7			254	772.2			254	707.5			254	873.4			254	733.9							254	993.8			254
													255	704.4			255	1061			255	693.7			255	759.2			255	695.7			255	888.5			255	723.1							255	987.9			255
													256	706.3			256	1060			256	696.4			256	753			256	699			256	882			256	710.9							256	995.6			256
													257	705.3			257	1064			257	697.1			257	740.3			257	693			257	883.4			257	711.7							257	991.3			257
													258	706.5			258	1063			258	696.3			258	729.4			258	693.3			258	882.2			258	702							258	992.3			258
													259	700.3			259	1059			259	696			259	724.4			259	689.9			259	877.3			259	700.8							259	994.6			259
													260	703.2			260	1063			260	690.6			260	711.4			260	685.5			260	880.3			260	693.9							260	987.5			260
													261	701.8			261	1069			261	696.9			261	696.9			261	678.9			261	878.7			261	687							261	989.6			261
													262	703.8			262	1065			262	698.5			262	697.9			262	680.7			262	873.6			262	689.5							262	998.9			262
													263	698			263	1064			263	692.1			263	686.1			263	681.4			263	883.6			263	688.1							263	991.4			263
													264	694.9			264	1063			264	692			264	683.7			264	685.9			264	882.5			264	683.3							264	992.8			264
													265	706.4			265	1060			265	695.3			265	669.5			265	677.4			265	876.8			265	675.8							265	996			265
													266	711			266	1060			266	696.2			266	668.3			266	680.2			266	878.9			266	677							266	989.4			266
													267	700.8			267	1066			267	698.8			267	655.6			267	672			267	874.6			267	672.8							267	989.6			267
													268	699.6			268	1061			268	688.7			268	652.3			268	679.4			268	928.4			268	674.3							268	992.5			268
													269	701.1			269	1062			269	696.4			269	646.7			269	678.3			269	927.2			269	671.4							269	988			269
													270	700.5			270	2611			270	697.3			270	641.2			270	680.8			270	931.3			270	669.5							270	998			270
													271	702.1			271	2181			271	692.1			271	644.9			271	672.4			271	869.9			271	670.6							271	993			271
													272	703.1			272	2063			272	693.4			272	632.5			272	667.6			272	877			272	667.9							272	986			272
													273	700.7			273	2063			273	690			273	628.1			273	670.6			273	877.9			273	670.1							273	993.1			273
													274	702.3			274	2160			274	690.9			274	632.8			274	674.1			274	874.4			274	664.3							274	992.7			274
													275	700.1			275	1091			275	692.3			275	625.6			275	673			275	873.6			275	665.9							275	986.5			275
													276	699			276	1077			276	693.9			276	619.3			276	674.7			276	873.9			276	665							276	992.8			276
													277	698.1			277	1063			277	699.6			277	621			277	670.8			277	873.4			277	669.6							277	989.4			277
													278	704.3			278	1053			278	696.1			278	616.7			278	674.1			278	879.1			278	665.1							278	987.7			278
													279	698.6			279	1036			279	696.3			279	613.6			279	666.5			279	875.6			279	657.5							279	999.3			279
													280	702.1			280	1018			280	691.3			280	615.8			280	670.1			280	871.9			280	667.1							280	993.6			280
													281	2810			281	1008			281	691.7			281	610.9			281	667.2			281	871.3			281	666.2							281	994.5			281
													282	3412			282	984			282	693.7			282	606.6			282	666.6			282	869.8			282	667.1							282	990.4			282
													283	3274			283	976.7			283	688.4			283	610.1			283	669.9			283	873.8			283	665.8							283	991.6			283
													284	789.4			284	948.8			284	695.5			284	607.6			284	668.4			284	874.7			284	659.5							284	994			284
													285	696.7			285	931.7			285	693.8			285	602.8			285	667.7			285	879.5			285	668.7							285	997			285
													286	693.9			286	916.5			286	693.3			286	609.1			286	669.1			286	875.8			286	663.7							286	988.3			286
													287	692.8			287	903.6			287	691.6			287	607.9			287	668.3			287	880.7			287	661.7							287	993.1			287
													288	692.6			288	884.4			288	689.2			288	601.4			288	668.7			288	872.9			288	659.5							288	987			288
													289	690			289	877.9			289	694.2			289	600			289	668.8			289	871.9			289	665.6							289	994.6			289
													290	696.6			290	861.8			290	698			290	604.7			290	667.3			290	869.2			290	661							290	1001			290
																	291	853.7			291	690.7			291	601			291	673.2			291	869.8			291	666							291	999.7			291
																	292	850.7			292	696.2			292	603.6			292	675.6			292	878.1			292	666.3							292	998.4			292
																	293	830.2			293	695.6			293	601.4			293	664.8			293	879.8			293	655.2							293	995.9			293
																	294	817.9			294	690.7			294	591.6			294	665.3			294	871.2			294	661							294	987.3			294
																	295	815.7			295	689			295	600.7			295	667.2			295	873.2			295	660.8							295	987			295
																	296	803.9			296	696.4			296	600.2			296	662.4			296	872.7			296	661.1							296	989.3			296
																	297	799.3			297	694.1			297	596.8			297	668.2			297	871.1			297	669.7							297	994.3			297
																	298	793.9			298	691.5			298	599.2			298	664.6			298	874.2			298	667.1							298	991			298
																	299	789.6			299	694			299	594.1			299	668.7			299	868.9			299	664.2							299	993.5			299
																	300	782.8			300	691.7			300	595.8			300	665.7			300	874.9			300	657.7							300	986.5			300
																	301	776.5			301	697.2			301	600.6			301	664.9			301	874.6			301	663.7							301	985.1			301
																	302	780.2			302	694.9			302	597.6			302	664.8			302	874.4			302	668.7							302	989.1			302
																	303	769.4			303	693.2			303	593.7			303	662.2			303	873.7			303	663.8							303	994.8			303
																	304	771.1			304	697.8			304	598.3			304	659.8			304	872.5			304	662.4							304	993.6			304
																	305	764.1			305	695.3			305	601.3			305	669.5			305	871.1			305	660.6							305	984.9			305
																	306	765.9			306	693.3			306	595.8			306	667.1			306	869.5			306	657.8							306	989.9			306
																	307	756.4			307	694.8			307	598.4			307	662.5			307	869			307	664.7							307	989.9			307
																	308	762.6			308	699.8			308	596.4			308	666.7			308	919.5			308	665.5							308	988.3			308
																	309	758.5			309	694.2			309	597.4			309	664.6			309	919			309	661.9							309	994.9			309
																	310	751.8			310	692.5			310	600.8			310	729.7			310	960			310	667.6							310	991.8			310
																	311	758.6			311	693.8			311	597.4			311	710.8			311	910.1			311	658.4							311	990.5			311
																	312	747.6			312	700.3			312	603.2			312	717.9			312	901.6			312	715.7							312	990.5			312
																	313	748.8			313	693.7			313	593.2			313	667.3			313	899.2			313	709.1							313	995.4			313
																	314	750.9			314	688.1			314	594.8			314	661.3			314	893.3			314	697.4							314	981.7			314
																	315	750.3			315	694			315	602.4			315	667.7			315	882.2			315	665.1							315	986.9			315
																	316	752.5			316	1201			316	590.1			316	664.6			316	874.3			316	661.6							316	992			316
																	317	755.6			317	1442			317	601			317	667.8			317	860.3			317	659.6							317	991.4			317
																	318	748			318	1379			318	600.1			318	664			318	859.3			318	663.3							318	996.9			318
																	319	738.6			319	1903			319	594.3			319	660.5			319	848			319	658.5							319	988.3			319
																	320	747.3			320	691.4			320	599.3			320	662.1			320	831.6			320	659.6							320	996.2			320
																	321	750.4			321	688.9			321	595			321	672.2			321	815.7			321	660							321	1005			321
																	322	747.8			322	687			322	592.4			322	661.4			322	811.3			322	660							322	1033			322
																	323	745.6			323	688.7			323	594.7							323	800.6			323	658.2							323	1081			323
																	324	739.3			324	689.6			324	596.9							324	789.6											324	1027			324
																	325	744.8			325	687.8			325	598.6							325	777.1											325	1012			325
																	326	742.4			326	687.2			326	592.8							326	763.5											326	1005			326
																	327	741.4			327	690.5			327	598.1							327	758.6											327	989.9			327
																	328	743.5			328	693.3			328	651.6							328	740.3											328	982.2			328
																	329	746.5			329	680.4			329	642							329	734.4											329	957.5			329
																	330	748.3							330	657.6							330	722											330	945.1			330
																	331	746.2							331	594.1							331	715.9											331	914.6			331
																	332	741.3							332	592.2							332	705.5											332	899.4			332
																	333	744.2							333	593.1							333	696.2											333	879.8			333
																	334	743.7							334	595.3							334	693.4											334	858.5			334
																	335	742.8							335	597.3							335	684.4											335	844.7			335
																	336	738.2							336	586.7							336	675.1											336	825			336
																	337	741.4							337	590.5							337	665.1											337	814.1			337
																	338	744.1							338	586.3							338	661											338	793.4			338
																	339	739.6							339	593.4							339	660.9											339	790.9			339
																	340	741.7							340	591.9							340	652.4											340	771.6			340
																	341	739.6							341	587.9							341	652.3											341	760.6			341
																	342	740							342	588.3							342	648.3											342	748.4			342
																	343	744.7															343	636.1											343	738.5			343
																	344	743															344	638											344	736.2			344
																	345	735.9															345	635.6											345	734.6			345
																	346	740.3															346	636.1											346	728			346
																	347	740.2															347	632.5											347	724.4			347
																	348	739.8															348	624.8											348	717.6			348
																	349	741.4															349	629.1											349	714.9			349
																	350	747.9															350	624.4											350	711.7			350
																	351	743															351	628.5											351	702.6			351
																	352	742.6															352	626											352	709.5			352
																	353	743.3															353	614.7											353	703.1			353
																	354	744.8															354	624.1											354	696.8			354
																	355	897.2															355	619.4											355	696			355
																	356	2242															356	621.5											356	707.1			356
																	357	1978															357	620.9											357	697.5			357
																	358	1950															358	619.5											358	699.5			358
																	359	2107															359	618.9											359	691.4			359
																	360	736.5															360	615											360	697.7			360
																	361	744															361	610											361	696.5			361
																	362	741.7															362	620.1											362	693.7			362
																	363	739.4															363	616.9											363	695.7			363
																	364	739.1															364	611.4											364	692.3			364
																	365	743.4															365	617.1											365	695.2			365
																	366	730.7															366	615.1											366	690.7			366
																	367	732															367	617.3											367	696.6			367
																	368	738.5															368	613.7											368	689.3			368
																	369	743.9															369	610.8											369	689.4			369
																	370	740.9															370	613.3											370	692.5			370
																	371	737.4															371	612.5											371	687.7			371
																	372	729.7															372	619.2											372	686.2			372
																	373	742.1															373	615.1											373	692.2			373
																	374	739															374	610.6											374	693.3			374
																	375	733.5															375	612.7											375	691.5			375
																	376	734.2															376	613.4											376	688.4			376
																	377	735.8															377	609.7											377	699.8			377
																	378	734.6															378	612.3											378	686.3			378
																	379	741.6															379	609.1											379	693.9			379
																	380	738.8															380	607											380	687.2			380
																	381	739.6															381	610											381	689			381
																	382	737.3															382	610.6											382	686.2			382
																	383	744.3															383	615.8											383	697.7			383
																	384	739.7															384	611.4											384	695.4			384
																	385	744.5															385	612.2											385	692.3			385
																	386	731.4															386	612.3											386	691.7			386
																	387	736.7															387	617.5											387	690.2			387
																	388	736.2															388	612.2											388	683.1			388
																	389	741.7															389	614.8											389	691.5			389
																	390	739.7															390	609.9											390	685.8			390
																	391	734.8															391	614.4											391	690.8			391
																	392	738.2															392	611											392	689			392
																	393	746.8															393	615.1											393	681.6			393
																	394	732.8															394	612.9											394	692.9			394
																	395	738.6															395	611.7											395	687.8			395
																	396	743															396	610.9											396	689.9			396
																	397	737.8															397	614.8											397	685.8			397
																	398	740.2															398	617.2											398	694.2			398
																	399	735.5															399	608.3											399	687.4			399
																	400	738.4															400	614											400	685.4			400
																	401	738.5															401	610											401	690			401
																	402	742.1															402	610.5											402	689.9			402
																	403	746.5															403	613.7											403	687.9			403
																	404	736.1															404	612.9											404	709.7			404
																	405	740															405	616.4											405	740			405
																	406	733															406	614.9											406	743.5			406
																	407	741															407	613.3											407	735.8			407
																	408	736.3															408	609.4											408	681.8			408
																	409	737.3															409	612.2											409	679.8			409
																	410	735.4															410	612.8											410	684			410
																	411	738.9															411	612.6											411	685			411
																	412	740.6															412	609.6											412	689.7			412
																	413	738.2															413	614.3											413	680.9			413
																	414	736.3															414	608.8											414	684.5			414
																	415	746.5															415	605.2											415	685.2			415
																	416	744.3															416	609.9											416	687.3			416
																	417	744.7															417	609.8											417	677.3			417
																	418	739.6															418	615.5											418	679			418
																	419	746.1															419	613.1											419	679.4			419
																	420	738															420	610.9											420	682.5			420
																	421	741.8															421	608.1											421	683			421
																																	422	608.7											422	685.5			422
																																	423	610.8											423	687.5			423
																																	424	674.7											424	682.5			424
																																	425	655.6											425	683.8			425
																																	426	637.7											426	687			426
																																	427	622.3											427	681.1			427
																																	428	605.4											428	680.4			428
																																	429	603.2											429	688.5			429
																																	430	606.7											430	681.5			430
																																	431	606.2											431	682.6			431
																																	432	610.7											432	683.3			432
																																	433	609.6											433	681.5			433
																																	434	609											434	684.6			434
																																	435	606.7											435	685			435
																																	436	605.1											436	683.9			436
																																	437	605.6											437	682.6			437
																																	438	606.4											438	684			438
																																	439	610.5											439	681.4			439
																																	440	608.2											440	684			440
																																	441	608.1											441	680.4			441
																																	442	605.6											442	682.9			442
																																	443	608.3											443	683			443
																																	444	604.9											444	684.4			444
																																	445	606.6											445	681.7			445
																																	446	601.5											446	689.8			446
																																	447	611.1											447	685.9			447
																																													448	681.2			448
																																													449	682.5			449
																																													450	686.5			450
																																													451	681.9			451
																																													452	686			452
																																													453	685			453
																																													454	680.5			454
																																													455	675.3			455
																																													456	684.5			456
																																													457	682.1			457
																																													458	683.3			458
																																													459	684.1			459
																																													460	683.5			460
																																													461	687.1			461
																																													462	681.6			462
																																													463	685.9			463
																																													464	686.6			464
																																													465	683.4			465
																																													466	678.9			466
																																													467	685			467
																																													468	679.7			468
																																													469	687.9			469
																																													470	677.3			470
																																													471	682.6			471
																																													472	685.7			472
																																													473	685.6			473
																																													474	680.5			474
																																													475	689.7			475
																																													476	687.5			476
																																													477	679.1			477
																																													478	681.7			478
																																													479	684			479
																																													480	681			480
																																													481	685.9
																																													482	682.6
																																													483	675.9
																																													484	674.6
																																													485	684.2
																																													486	685.6
																																													487	680.9
																																													488	681
																																													489	680.3
																																													490	679.8
																																													491	683.7
																																													492	688.3
																																													493	683.6
																																													494	681.3
																																													495	683.3
																																													496	685.1
																																													497	678.8
																																													498	678.2
																																													499	686.8
																																													500	684.2
																																													501	675.5
																																													502	684.9
																																													503	683.5
																																													504	683.1
																																													505	684.4
																																													506	684.1
																																													507	682.8
																																													508	680
																																													509	680.4
																																													510	682.3
																																													511	684.3
																																													512	681.4
																																													513	678.1
																																													514	677.9
																																													515	679.8
																																													516	682.3
[truncated: 70 more columns]

## Sheet: Figure 4d
Original kinetic data of Rab1b:GppNHp AMPylation by DrrA16-352							Rab1 (µM)	Time (s)	Intensity of Trp		Rab1 (µM)	Time (s)	Intensity of Trp		Rab1 (µM)	Time (s)	Intensity of Trp		Rab1 (µM)	Time (s)	Intensity of Trp		Rab1 (µM)	Time (s)	Intensity of Trp		Rab1 (µM)	Time (s)	Intensity of Trp		Rab1 (µM)	Time (s)	Intensity of Trp		Rab1 (µM)	Time (s)	Intensity of Trp		Rab1 (µM)	Time (s)	Intensity of Trp		Rab1 (µM)	Time (s)	Intensity of Trp		Rab1 (µM)	Time (s)	Intensity of Trp
							2 µM-1	0	49.1		2 µM-2	0	49.8		2 µM-3	0	44.01		4 µM-1	0	51.74		4 µM-2	0	45.96		4 µM-3	0	43.94		6 µM-1	0	48.31		6 µM-2	0	41.04		6 µM-3	0	43.67		8 µM-1	0	54.76		8 µM-2	0	44.22
								1	46.6			1	48.69			1	43.98			1	50.7			1	47.12			1	43.06			1	48.33			1	41.17			1	42.88			1	54.01			1	42.49
								2	46.08			2	48.15			2	43.76			2	50.79			2	46.12			2	43.71			2	50.35			2	40.17			2	43.79			2	55.14			2	43
								3	45.35			3	46.13			3	44.28			3	50.26			3	45.28			3	42.13			3	47.45			3	41.44			3	43.38			3	54.59			3	42.98
								4	47.14			4	46.67			4	42.58			4	49.55			4	47.8			4	42.03			4	47.56			4	40.56			4	41.39			4	55.02			4	43.68
								5	46.94			5	46.75			5	42.86			5	50.27			5	46.44			5	42.79			5	46.12			5	41.37			5	42.25			5	54.11			5	43.8
EX WL 1:	297 nm							6	47.85			6	45.82			6	42.21			6	50.12			6	47.79			6	41.96			6	45.51			6	38.97			6	42.99			6	54.74			6	42.8
EM WL 1:	370 nm							7	46.38			7	46.35			7	44.11			7	48.11			7	47.55			7	43.26			7	45.57			7	40.07			7	42.06			7	8025			7	42.54
Data mode:	Fluorescence							8	46.47			8	47.28			8	42.87			8	49.77			8	46.54			8	41.89			8	46.75			8	40.5			8	43.31			8	4783			8	42.38
Scan time:	7200 s							9	46.39			9	46.37			9	42.97			9	50			9	44.96			9	42.06			9	47.31			9	38.78			9	41.92			9	4536			9	44
Cycle time:	1.0 s							10	46.74			10	47.56			10	43.78			10	48.39			10	48.73			10	42.53			10	46.25			10	40.19			10	41.01			10	5815			10	43.45
Integration time:	0.1 s							11	46.7			11	45.86			11	43.71			11	49.14			11	45.75			11	43.43			11	45.39			11	39.36			11	42.24			11	9188			11	42.64
Delay:	0.0 s							12	48.56			12	45.31			12	42.12			12	46.88			12	46.23			12	41.9			12	46.26			12	39.56			12	41.9			12	1621			12	41.3
EX Slit:	2.5 nm							13	46.79			13	46.55			13	42.65			13	46.98			13	45.54			13	41.74			13	42.8			13	41.5			13	41.04			13	1595			13	42.1
EM Slit:	5.0 nm							14	46.81			14	44.76			14	43.38			14	47.78			14	47.05			14	43.36			14	43.97			14	41.18			14	41.32			14	1564			14	41.5
PMT Voltage:	700 V							15	47.23			15	46.17			15	41.9			15	47.36			15	45.94			15	41.42			15	44.59			15	9999.9			15	40.53			15	1562			15	41.83
								16	46.66			16	45.01			16	41.09			16	48.19			16	45.47			16	42.5			16	43.44			16	9999.9			16	41.14			16	1545			16	41.67
								17	46.89			17	46.55			17	42.34			17	45.81			17	49.48			17	43.97			17	45.29			17	9999.9			17	41.93			17	1543			17	40.75
EX WL 1:	297 nm	when Rab1 concentration is higher than 64 µm						18	47.74			18	44.51			18	42.38			18	47.13			18	49.09			18	41.74			18	43.1			18	9999.9			18	41.69			18	1533			18	39.89
EM WL 1:	390 nm							19	47.7			19	44.46			19	42.14			19	46.18			19	9999.9			19	42.8			19	45			19	1710			19	41.52			19	1534			19	41
Data mode:	Fluorescence							20	45.89			20	43.47			20	42.92			20	48.59			20	9999.9			20	42.24			20	43.3			20	1066			20	40.55			20	1527			20	9999.9
Scan time:	7200 s							21	46.12			21	5643			21	43			21	47.04			21	9999.9			21	42.29			21	44.08			21	1048			21	40.55			21	1523			21	9999.9
Cycle time:	1.0 s							22	48.47			22	9999.9			22	9999.9			22	46.54			22	348.5			22	42.04			22	42.24			22	1079			22	41.76			22	1517			22	9999.9
Integration time:	0.1 s							23	46.19			23	9999.9			23	9999.9			23	45.52			23	849.9			23	42.76			23	42.75			23	1069			23	9999.9			23	1510			23	9999.9
Delay:	0.0 s							24	46.29			24	9999.9			24	9999.9			24	45.34			24	764			24	41.65			24	42.43			24	1066			24	9999.9			24	1521			24	1478
EX Slit:	2.5 nm							25	46.52			25	9999.9			25	9999.9			25	47.02			25	712			25	42.81			25	42.9			25	1063			25	9999.9			25	1514			25	1406
EM Slit:	5.0 nm							26	45.79			26	558.4			26	9999.9			26	46.56			26	702.2			26	42.26			26	41.74			26	1061			26	9999.9			26	1508			26	1379
PMT Voltage:	700 V							27	46.23			27	516.2			27	9999.9			27	46.88			27	778.4			27	40.93			27	42.53			27	1052			27	9999.9			27	1507			27	1356
								28	45.55			28	501.3			28	293.9			28	45.56			28	798.1			28	43.37			28	41.2			28	1054			28	2183			28	1498			28	1343
								29	45.71			29	507.3			29	375.5			29	45.92			29	810.7			29	42.09			29	40.68			29	1066			29	1132			29	1507			29	1322
								30	47.53			30	495.7			30	368.8			30	9999.9			30	818.7			30	41.89			30	40.65			30	1054			30	968			30	1501			30	1317
								31	46.19			31	498.2			31	400.6			31	9999.9			31	846.8			31	42.47			31	41.69			31	1059			31	1034			31	1503			31	1312
								32	45.03			32	492.7			32	421.2			32	9999.9			32	836.3			32	40.73			32	40.53			32	1052			32	1085			32	1498			32	1310
								33	46.33			33	493.1			33	444.5			33	9999.9			33	835.3			33	9999.9			33	40.89			33	1052			33	1083			33	1500			33	1309
								34	45.32			34	493.3			34	439.6			34	307.8			34	849.4			34	9999.9			34	39.88			34	1046			34	1086			34	1488			34	1299
								35	47.37			35	494.8			35	441.9			35	587			35	859.3			35	9999.9			35	9999.9			35	1050			35	1101			35	1501			35	1294
								36	47.77			36	492.5			36	459.8			36	805			36	863.9			36	9999.9			36	9999.9			36	1049			36	1139			36	1487			36	1292
								37	44.97			37	493.1			37	463.5			37	771.3			37	869.4			37	619			37	39.22			37	1052			37	1124			37	1496			37	1288
								38	47.38			38	494.5			38	469.7			38	779			38	872.3			38	655.7			38	39.25			38	1053			38	1126			38	1480			38	1285
								39	44.69			39	490.2			39	473.1			39	799.2			39	868.9			39	667.1			39	38.18			39	1051			39	1117			39	1492			39	1292
								40	46.9			40	491.6			40	482			40	810.6			40	882.3			40	671.7			40	41.55			40	1050			40	1129			40	1494			40	1286
								41	47.03			41	493.8			41	494.3			41	809.8			41	882.7			41	742.9			41	40.11			41	1041			41	1130			41	1482			41	1280
								42	46.43			42	485.4			42	492.3			42	813.5			42	874.6			42	757.6			42	38.58			42	1047			42	1121			42	1479			42	1271
								43	45.48			43	490.6			43	499.1			43	806.7			43	886.3			43	770.4			43	39.17			43	1039			43	1129			43	1486			43	1278
								44	48.02			44	489.6			44	507.4			44	806.4			44	876.1			44	786.8			44	38.58			44	1047			44	1118			44	1488			44	1269
								45	46.76			45	487.6			45	507.6			45	799.8			45	872.1			45	813			45	39.83			45	1051			45	1121			45	1490			45	1276
								46	48.07			46	486.8			46	507.4			46	797.3			46	879.2			46	814.7			46	39.83			46	1043			46	1108			46	1472			46	1274
								47	45.43			47	483.3			47	512.4			47	803.2			47	887.2			47	828.6			47	38.92			47	1037			47	1115			47	1485			47	1269
								48	48.29			48	485.4			48	514.2			48	806.4			48	878.3			48	839.4			48	38.47			48	1036			48	1110			48	1474			48	1270
								49	46.02			49	483.5			49	518.1			49	808.7			49	878.9			49	838.8			49	38.29			49	1048			49	1115			49	1472			49	1270
								50	48.34			50	483.6			50	513.4			50	812.5			50	887.6			50	838.1			50	39.48			50	1042			50	1119			50	1474			50	1257
								51	45.06			51	484			51	518.6			51	805.7			51	883.2			51	843.2			51	37.55			51	1044			51	1116			51	1478			51	1262
								52	46.06			52	476.8			52	527.3			52	809.4			52	883.3			52	840.8			52	38.83			52	1033			52	1113			52	1479			52	1252
								53	45.23			53	483.7			53	521.7			53	810.1			53	883.3			53	844.3			53	38.37			53	1039			53	1115			53	1470			53	1257
								54	46.6			54	484.4			54	522.4			54	811.9			54	880.8			54	844.4			54	37.74			54	1037			54	1116			54	1471			54	1258
								55	46.42			55	482			55	526.4			55	801.5			55	880.8			55	836			55	37.45			55	1036			55	1114			55	1467			55	1257
								56	47.08			56	480			56	526			56	802.9			56	882.5			56	842.8			56	37.76			56	1040			56	1112			56	1474			56	1253
								57	46.14			57	478.2			57	529			57	809.3			57	885.5			57	840.2			57	38.26			57	1046			57	1112			57	1467			57	1249
								58	45.82			58	479.2			58	531.7			58	806.4			58	881.8			58	836.9			58	38.05			58	9999.9			58	1103			58	1468			58	1247
								59	46.11			59	478.3			59	528.2			59	815.6			59	886.7			59	841.4			59	37.74			59	9999.9			59	1107			59	1469			59	1244
								60	45.05			60	475.6			60	528.2			60	804.9			60	877.6			60	839.6			60	37.61			60	9999.9			60	1108			60	1476			60	1243
								61	45.37			61	473.4			61	527.9			61	809.2			61	877.8			61	837.8			61	9999.9			61	9999.9			61	1106			61	1460			61	1241
								62	47.01			62	474.8			62	534.5			62	806.5			62	876.5			62	836.7			62	9999.9			62	1026			62	1097			62	1472			62	9999.9
								63	72.05			63	478.4			63	526.3			63	806.4			63	869.2			63	838.7			63	9999.9			63	1023			63	1102			63	1466			63	9999.9
								64	9999.9			64	470			64	535.7			64	803			64	873.3			64	839.5			64	9999.9			64	1024			64	1109			64	1468			64	9999.9
								65	9999.9			65	476			65	530.7			65	813.5			65	870.7			65	828.8			65	1049			65	1019			65	1100			65	1465			65	9999.9
								66	9999.9			66	476.5			66	531.8			66	809.7			66	870.1			66	834			66	1042			66	1030			66	1098			66	1461			66	1215
								67	9999.9			67	471.9			67	530.8			67	807			67	873.2			67	830.6			67	1012			67	1024			67	1107			67	1462			67	1220
								68	162.6			68	469.1			68	533.2			68	806.3			68	875.4			68	832.3			68	1031			68	1026			68	1094			68	1461			68	1214
								69	293			69	474.3			69	533.5			69	811.7			69	874.3			69	828.2			69	1027			69	1023			69	1093			69	1451			69	1214
								70	313.3			70	471.2			70	527.8			70	808.9			70	872.5			70	831.4			70	1029			70	1026			70	1094			70	1456			70	1213
								71	340			71	471.3			71	530.3			71	810.5			71	871			71	824.3			71	1016			71	1023			71	1092			71	1463			71	1211
								72	346.3			72	472.7			72	525.3			72	804.2			72	872.6			72	816.5			72	1021			72	1028			72	1089			72	1458			72	1206
								73	362.9			73	470.2			73	526			73	810			73	870.1			73	821.3			73	1008			73	1023			73	1083			73	1450			73	1207
								74	378.8			74	467.6			74	526.4			74	804.4			74	861.2			74	809.1			74	1003			74	1021			74	1084			74	1456			74	1212
								75	401.3			75	467			75	523.4			75	805.8			75	863.5			75	810.5			75	1010			75	1031			75	1082			75	1455			75	1203
								76	410.6			76	471.5			76	528.9			76	804			76	863.3			76	821.3			76	997.9			76	1026			76	1087			76	1466			76	1206
								77	409.1			77	465.3			77	524.6			77	812.5			77	864			77	814.9			77	999.8			77	1023			77	1084			77	1455			77	1212
								78	413.5			78	468.5			78	526.5			78	807.4			78	866			78	808.9			78	990.1			78	1026			78	1085			78	1444			78	1207
								79	415.6			79	470.5			79	529.8			79	811			79	865.3			79	818.4			79	985.2			79	1024			79	1081			79	1457			79	1206
								80	430.5			80	466			80	524.8			80	805			80	861.8			80	808.2			80	986.3			80	1021			80	1078			80	1457			80	1206
								81	432.4			81	467.7			81	522			81	806.2			81	853.1			81	809.1			81	995.2			81	1019			81	1074			81	1448			81	1208
								82	430.9			82	468.9			82	526.9			82	808.6			82	860.7			82	804.1			82	984.8			82	1026			82	1073			82	1452			82	1205
								83	432.9			83	464.6			83	524.1			83	812.7			83	851.9			83	808.4			83	986.2			83	1018			83	1074			83	1453			83	1205
								84	437.9			84	464.6			84	521.5			84	809			84	848.1			84	802.9			84	988.1			84	1009			84	1071			84	1451			84	1204
								85	437.1			85	463.2			85	521.4			85	806.5			85	846.9			85	807.2			85	979.6			85	1012			85	1064			85	1444			85	1202
								86	432.1			86	462.9			86	522.2			86	805.4			86	854.1			86	806.4			86	980.9			86	1019			86	1060			86	1462			86	1197
								87	440.9			87	464.7			87	530.4			87	815.4			87	856.4			87	807.9			87	976.6			87	1013			87	1073			87	1457			87	1205
								88	433.1			88	465.7			88	524.6			88	813.7			88	849.4			88	803.8			88	977.6			88	1018			88	1060			88	1450			88	1192
								89	440.2			89	469.8			89	526.1			89	806			89	858.5			89	811.8			89	973.4			89	1022			89	1064			89	1448			89	1195
								90	438.3			90	462.7			90	532.7			90	811.3			90	852.4			90	806.7			90	978.5			90	1022			90	1064			90	1448			90	1203
								91	435.9			91	858.1			91	9999.9			91	9999.9			91	846.1			91	800.8			91	977.3			91	1018			91	1057			91	1447			91	1188
								92	437.1			92	9999.9			92	9999.9			92	9999.9			92	9999.9			92	814.3			92	966.5			92	1015			92	1062			92	1444			92	1198
								93	437.4			93	9999.9			93	9999.9			93	9999.9			93	9999.9			93	805.9			93	972.7			93	1018			93	1054			93	1446			93	1193
								94	437.4			94	9999.9			94	9999.9			94	9999.9			94	9999.9			94	806.4			94	969.3			94	1011			94	1058			94	1453			94	1193
								95	435.8			95	6170			95	513.8			95	799.6			95	1800			95	808.9			95	968.5			95	1015			95	1058			95	1454			95	1189
								96	435.9			96	455.2			96	509.6			96	797.4			96	844.6			96	799.5			96	964.1			96	1019			96	1052			96	1443			96	1195
								97	440.1			97	454.5			97	515			97	801.8			97	843			97	802.1			97	968.7			97	1015			97	1056			97	1450			97	1197
								98	437.8			98	457.9			98	516.4			98	797.7			98	843			98	807.7			98	968.6			98	1013			98	1052			98	1444			98	1190
								99	441.2			99	460.1			99	505.7			99	801.5			99	843.4			99	799.7			99	968.9			99	1009			99	1056			99	1446			99	1191
								100	442.5			100	456.7			100	511.3			100	805.2			100	843.3			100	798.4			100	963.6			100	1019			100	1053			100	6243			100	1195
								101	439			101	453			101	509.3			101	807.4			101	851.3			101	806.6			101	957.6			101	1011			101	1052			101	9999.9			101	1191
								102	443			102	458.6			102	509.2			102	800.8			102	843.8			102	810.4			102	962.3			102	1014			102	1045			102	9999.9			102	1192
								103	439.5			103	457.9			103	512.5			103	796.9			103	848.8			103	815.1			103	955.1			103	1015			103	1049			103	9999.9			103	1181
								104	442.8			104	449.9			104	515.5			104	807.3			104	847.9			104	815.9			104	962.9			104	1012			104	1043			104	9999.9			104	1190
								105	443.1			105	451.5			105	509.2			105	803.7			105	843.2			105	814.5			105	965.5			105	1005			105	1054			105	1422			105	1183
								106	447.6			106	454.3			106	510.7			106	804.5			106	844.6			106	821			106	962			106	1020			106	1032			106	1424			106	1193
								107	442.2			107	455.8			107	512.5			107	801.8			107	848.1			107	9999.9			107	964.5			107	1011			107	1037			107	1417			107	1186
								108	449.2			108	453.9			108	515			108	805.3			108	844.3			108	9999.9			108	959.5			108	1016			108	1030			108	1423			108	1181
								109	449.3			109	453.7			109	511.8			109	797.1			109	846.6			109	9999.9			109	957.9			109	1013			109	1033			109	1426			109	1191
								110	448.2			110	452.3			110	514.6			110	801.5			110	843.8			110	1098			110	961			110	1013			110	1026			110	1421			110	1183
								111	442.6			111	454.6			111	516.2			111	801.8			111	848.1			111	816.9			111	958.4			111	1011			111	1028			111	1418			111	1184
								112	449.6			112	450.3			112	509.4			112	803.2			112	841.7			112	814.9			112	950.6			112	1019			112	1032			112	1425			112	1186
								113	452.1			113	454.8			113	508.5			113	798.8			113	847.7			113	814.7			113	954.6			113	1015			113	1035			113	1416			113	1184
								114	456.4			114	451.9			114	513			114	806.9			114	842.2			114	814.3			114	952.8			114	1014			114	1026			114	1418			114	1183
								115	451.5			115	454			115	512.6			115	806.1			115	847.2			115	818.2			115	953.8			115	1011			115	1029			115	1420			115	1186
								116	456.8			116	450.5			116	512.4			116	799.3			116	841.5			116	809.6			116	944.1			116	1022			116	1019			116	1417			116	1182
								117	453.1			117	451.6			117	515.8			117	803.6			117	842.5			117	817.8			117	941.2			117	1010			117	1016			117	1416			117	1185
								118	452.9			118	451.8			118	515.8			118	803.2			118	841			118	811.7			118	945.4			118	1012			118	1022			118	1410			118	1182
								119	455.7			119	453.8			119	514.1			119	808.3			119	842.3			119	818			119	947.4			119	1010			119	1019			119	1417			119	1181
								120	456.3			120	450			120	508.7			120	805.9			120	834.8			120	811.3			120	943.2			120	1016			120	1020			120	1411			120	1173
								121	456.9			121	449.5			121	511.3			121	805.3			121	843.7			121	819			121	942.9			121	1009			121	1018			121	1418			121	1181
								122	456.9			122	456.5			122	512.4			122	799.1			122	845.5			122	822.9			122	941.9			122	1016			122	1022			122	1416			122	1177
								123	454.1			123	452.6			123	511.4			123	805.7			123	842			123	812.5			123	938.1			123	1009			123	1024			123	1420			123	1176
								124	455.4			124	455.9			124	507.6			124	802.9			124	844			124	816.1			124	938.2			124	1009			124	1019			124	1417			124	1181
								125	458.8			125	451			125	515.6			125	807.7			125	837.7			125	817			125	932.1			125	1015			125	1015			125	1417			125	1174
								126	455.8			126	450.7			126	512.4			126	795.8			126	842			126	818.6			126	926.7			126	1014			126	1017			126	1409			126	1179
								127	9999.9			127	450.6			127	514			127	801.5			127	837.7			127	818.3			127	938.1			127	1014			127	1020			127	1412			127	1171
								128	9999.9			128	451.8			128	514			128	805.9			128	841.5			128	815.4			128	934.3			128	1005			128	1012			128	1409			128	1172
								129	9999.9			129	452.2			129	509.7			129	801.5			129	846.6			129	818.4			129	936.2			129	1011			129	1019			129	1414			129	1170
								130	9999.9			130	451.5			130	514.3			130	800.3			130	842.7			130	813.9			130	936.3			130	1007			130	1016			130	1413			130	1177
								131	454.9			131	452.9			131	508.1			131	803.7			131	840.4			131	811.4			131	931.5			131	1011			131	1006			131	1409			131	1174
								132	460.5			132	452			132	507.7			132	798.4			132	844.8			132	807.5			132	930.9			132	1005			132	1011			132	1418			132	1180
								133	458			133	448.4			133	512.9			133	799.8			133	837.1			133	815			133	936.8			133	1012			133	1013			133	1412			133	1182
								134	455.8			134	449.2			134	511.1			134	802.7			134	835.9			134	809.9			134	938.3			134	1009			134	1011			134	1409			134	1175
								135	455.9			135	452.1			135	506.6			135	795.2			135	836			135	816.1			135	923.2			135	1005			135	9999.9			135	1408			135	1172
								136	458.7			136	454.9			136	511.4			136	801.2			136	834.6			136	817.8			136	923.3			136	1005			136	9999.9			136	1409			136	1168
								137	462.4			137	446.5			137	511.8			137	799.2			137	837.6			137	808.3			137	925.6			137	1010			137	9999.9			137	1416			137	1168
								138	462.7			138	445.9			138	509.7			138	801			138	838.6			138	811			138	926.9			138	1011			138	9999.9			138	1408			138	1178
								139	461.3			139	448			139	509.8			139	800.6			139	832.9			139	806.9			139	933.2			139	1001			139	9999.9			139	1410			139	1181
								140	456.5			140	447.4			140	508.8			140	800.1			140	838.7			140	816.3			140	925.3			140	1011			140	9999.9			140	1405			140	1164
								141	461.5			141	452.4			141	508.1			141	804.6			141	839.4			141	808.4			141	928.6			141	1013			141	9999.9			141	1420			141	1164
								142	465.9			142	450.4			142	514.8			142	803.7			142	831			142	803.3			142	925.2			142	1006			142	1570			142	1411			142	1178
								143	461.1			143	445.4			143	509.5			143	795.6			143	840.7			143	807.6			143	924.3			143	1009			143	1000			143	1401			143	1176
								144	465.2			144	451			144	511.9			144	799.3			144	837.5			144	818.7			144	925.1			144	1006			144	1006			144	1403			144	1169
								145	463.5			145	451.1			145	506.2			145	802.2			145	827.8			145	818.9			145	921.2			145	1016			145	1002			145	1409			145	1171
								146	462.1			146	447.6			146	510.4			146	794.7			146	841.5			146	808.1			146	926.3			146	1002			146	1002			146	1416			146	1166
								147	464.7			147	450.4			147	511.2			147	798.6			147	830.8			147	812.8			147	919.9			147	1010			147	1002			147	1411			147	9999.9
								148	462.8			148	447.6			148	507.3			148	792.9			148	829.8			148	817.3			148	918.6			148	1008			148	998.9			148	1399			148	9999.9
								149	466.1			149	450.4			149	506.4			149	798.3			149	834.1			149	807.1			149	922.1			149	1005			149	999.9			149	1410			149	9999.9
								150	463.8			150	450.5			150	509.9			150	803.2			150	828.5			150	815.8			150	918.6			150	1010			150	999			150	1410			150	9999.9
								151	469.2			151	449.5			151	506.3			151	795.1			151	821.4			151	812.6			151	920.6			151	1011			151	999.3			151	1408			151	1188
								152	459.1			152	443.2			152	508.7			152	798.5			152	837.1			152	802.9			152	919.1			152	1004			152	1002			152	1414			152	1182
								153	466.6			153	451.6			153	506.9			153	801.7			153	825.5			153	811.4			153	923.3			153	1007			153	1004			153	1409			153	1165
								154	464			154	451.1			154	508.2			154	801.3			154	825.4			154	811.9			154	915.4			154	1006			154	996.1			154	1411			154	1161
								155	466			155	448.7			155	506.8			155	796.9			155	820.7			155	814.1			155	917.7			155	1011			155	1001			155	1414			155	1149
								156	462.3			156	447			156	505.8			156	801			156	818.1			156	808.7			156	914.3			156	1013			156	1002			156	1406			156	1135
								157	464.2			157	448.6			157	504.5			157	793.3			157	819.1			157	815			157	2253			157	1001			157	995.2			157	1399			157	1126
								158	458.8			158	446			158	503.7			158	794			158	821.1			158	819.8			158	9999.9			158	1011			158	998.8			158	1415			158	1113
								159	467.7			159	447			159	497.2			159	796			159	824.9			159	806.8			159	9999.9			159	1011			159	997.6			159	1408			159	1092
								160	466.2			160	449.5			160	502.7			160	798.6			160	824.4			160	811			160	9999.9			160	1013			160	998.9			160	1402			160	1073
								161	465			161	447.2			161	498.2			161	795.5			161	825.9			161	811.6			161	899.1			161	1014			161	999.5			161	1412			161	1060
								162	465.4			162	448.4			162	501.3			162	3129			162	828.2			162	811.5			162	901.8			162	1006			162	995.4			162	1415			162	1041
								163	465			163	441.5			163	502.8			163	9999.9			163	826.7			163	806.9			163	894.4			163	9999.9			163	994.1			163	1397			163	1025
								164	463.6			164	446.1			164	497			164	9999.9			164	815			164	815.6			164	901.6			164	9999.9			164	991.5			164	1409			164	1004
								165	466.5			165	445.1			165	501.3			165	9999.9			165	819.3			165	812.9			165	899.9			165	9999.9			165	993.1			165	1402			165	999.8
								166	465.2			166	446.6			166	501.2			166	805.8			166	822.4			166	808.4			166	895.8			166	9999.9			166	988.7			166	1411			166	970.6
								167	465.9			167	448.8			167	497.4			167	819.9			167	818			167	806.4			167	895.5			167	1037			167	994.7			167	1412			167	959.2
								168	462.3			168	443.3			168	501.1			168	828.7			168	818.7			168	815.6			168	903.8			168	1029			168	988.7			168	1407			168	948.5
								169	470.3			169	444.2			169	498.3			169	816.6			169	816.3			169	813.4			169	890.6			169	1025			169	993.7			169	1403			169	939.7
								170	464			170	446.7			170	496.9			170	813.1			170	817.2			170	810.9			170	895.3			170	1007			170	995.5			170	1406			170	926.7
								171	463.1			171	445.6			171	495.7			171	808.8			171	821.6			171	809.7			171	890.6			171	1000			171	989.5			171	1407			171	924.9
								172	470.2			172	444.5			172	495			172	796.2			172	816.8			172	808.9			172	896.2			172	988.9			172	989.3			172	1397			172	910.3
								173	462.1			173	444.7			173	497.2			173	795.9			173	819.5			173	807			173	899.6			173	975.4			173	996.1			173	1404			173	900
								174	467.3			174	443.9			174	502			174	785.5			174	821.5			174	812.7			174	895.1			174	974.3			174	995.9			174	1408			174	893.5
								175	466.2			175	448			175	498.1			175	779.4			175	823			175	806.7			175	894.1			175	955.7			175	991.8			175	1403			175	887.3
								176	467.7			176	443.2			176	502.6			176	774.6			176	822.2			176	809.2			176	891.1			176	938.5			176	993.7			176	1414			176	879
								177	464.7			177	446.7			177	500.9			177	759.4			177	820.6			177	808			177	893.5			177	934.3			177	992			177	1393			177	875.2
								178	473.2			178	444.2			178	495.1			178	753.7			178	822.1			178	806.4			178	889.8			178	909.3			178	999.7			178	1397			178	878.9
								179	463.5			179	443.5			179	498.5			179	738.8			179	814.3			179	804.2			179	892.6			179	897.9			179	994.4			179	1404			179	874
								180	467.3			180	447.7			180	501.6			180	735.8			180	819.4			180	806.5			180	888.3			180	882.5			180	990.1			180	1412			180	870.9
								181	465.4			181	443.5			181	501.1			181	726.6			181	819.1			181	802.9			181	890.9			181	866.6			181	988			181	1402			181	858.2
								182	464.6			182	449.6			182	503.2			182	710			182	813.6			182	808.6			182	892.4			182	859.3			182	993.2			182	1399			182	856.9
								183	468.2			183	446.3			183	500.3			183	703			183	812.4			183	805.3			183	897.9			183	846.3			183	990			183	1399			183	861.2
								184	462.9			184	447.5			184	501.6			184	692.2			184	813.5			184	809.7			184	891.5			184	841.8			184	988.2			184	9999.9			184	853.8
								185	467.2			185	443.7			185	499.7			185	693.2			185	824.1			185	810.1			185	891.9			185	827			185	987.2			185	9868			185	850.1
								186	468.6			186	446.1			186	498.6			186	685.1			186	817.8			186	805.3			186	898.3			186	807.7			186	991.2			186	9493			186	848.8
								187	473.7			187	443.5			187	499.6			187	669			187	812.9			187	803.5			187	885.3			187	802.5			187	988			187	9999.9			187	854.5
								188	469			188	441.6			188	503.3			188	662.4			188	810.4			188	807.7			188	886.7			188	799.8			188	995.7			188	1432			188	856.9
								189	466.3			189	9999.9			189	499.9			189	659			189	808.2			189	806			189	886.3			189	795.9			189	989.4			189	1419			189	847.5
								190	468.7			190	9999.9			190	494.9			190	649.5			190	806.1			190	804.1			190	889.3			190	784.5			190	994.9			190	1399			190	853.6
								191	467.8			191	9999.9			191	500.3			191	653.8			191	794.7			191	807.8			191	892.6			191	778.8			191	993.7			191	1391			191	850.6
								192	473.7			192	484.5			192	498			192	640.6			192	807.4			192	806.2			192	891.8			192	769.5			192	991.1			192	1382			192	850.8
								193	473			193	478.6			193	497.3			193	634.1			193	808.4			193	812.4			193	883.1			193	770.4			193	990.6			193	1367			193	848.6
								194	474			194	475.6			194	498.9			194	631.9			194	810.3			194	812			194	885.8			194	772.8			194	990.6			194	1343			194	849.9
								195	467.3			195	470.8			195	501.5			195	632.2			195	809.2			195	798.4			195	892.8			195	765.3			195	987.3			195	1319			195	851.8
								196	467.6			196	465.3			196	501.5			196	624.7			196	803.5			196	804.5			196	887.2			196	763.7			196	987.7			196	1297			196	842.7
								197	470.9			197	467.6			197	497.4			197	618.2			197	812.7			197	802.3			197	883.9			197	755.4			197	992.4			197	1271			197	845.8
								198	470.7			198	461.9			198	498.6			198	619.7			198	805.3			198	804.1			198	881.9			198	755.5			198	990.3			198	1254			198	847.9
								199	468.1			199	462			199	497.8			199	614.9			199	803.8			199	801.7			199	884.7			199	751.4			199	990			199	1231			199	846.1
								200	472.4			200	456.3			200	503.3			200	614			200	801.3			200	806			200	878.3			200	750.8			200	987.4			200	1204			200	850.3
								201	472.5			201	458.4			201	495.4			201	611.5			201	797.5			201	802.2			201	884.5			201	756.2			201	988.5			201	1193			201	846.4
								202	471.4			202	448.5			202	506.8			202	603.9			202	942.5			202	807.1			202	889.4			202	746.7			202	988.2			202	1171			202	846.1
								203	472			203	447.2			203	498.7			203	609.1			203	9999.9			203	805			203	889.2			203	748.3			203	994			203	1151			203	847.3
								204	471.5			204	443.3			204	503.6			204	601.4			204	9999.9			204	800.7			204	892.7			204	751.3			204	984.9			204	1135			204	835.9
								205	469.7			205	445.3			205	504.7			205	602.8			205	9999.9			205	805.7			205	894			205	752			205	987.8			205	1116			205	840.5
								206	470			206	440.5			206	495.7			206	606.8			206	806.9			206	808.8			206	887.4			206	742.5			206	988.1			206	1111			206	838.5
								207	471.4			207	436.1			207	497.6			207	607.8			207	814.5			207	798			207	885.4			207	745.7			207	978.8			207	1095			207	838.7
								208	469.6			208	429.4			208	501.1			208	597.7			208	841.3			208	811.1			208	889.5			208	749.6			208	993.1			208	1091			208	842.6
								209	470.3			209	424.4			209	497			209	597.3			209	836			209	800.4			209	882.1			209	751.6			209	989.4			209	1075			209	837.9
								210	471			210	424.1			210	500			210	599.4			210	815.6			210	803.6			210	881.4			210	740			210	993.7			210	1069			210	837.1
								211	474.7			211	418.2			211	497.4			211	602.8			211	817.2			211	9999.9			211	881.8			211	739.8			211	988.3			211	1066			211	841.8
								212	475.3			212	416.4			212	497.1			212	600			212	811.7			212	9999.9			212	878.1			212	741.3			212	994.5			212	1059			212	837.4
								213	474.5			213	413.9			213	496			213	598.5			213	803			213	9999.9			213	886.8			213	744.4			213	989.5			213	1047			213	844.3
								214	475.8			214	406			214	498.6			214	598.8			214	800			214	818.8			214	885.9			214	741.8			214	987.1			214	1050			214	846
								215	471.8			215	401.4			215	497.3			215	593.7			215	784.5			215	816.8			215	884.6			215	746.1			215	992.8			215	1043			215	835.5
								216	469.5			216	404			216	501.9			216	597.5			216	776.5			216	831			216	879.5			216	745.7			216	994.3			216	1040			216	847
								217	475.5			217	397.7			217	501.2			217	601.9			217	775.4			217	817.2			217	886.4			217	739.7			217	985			217	1038			217	846
								218	470			218	395.8			218	499.6			218	598.8			218	758			218	818.7			218	892.2			218	742.6			218	987.8			218	1041			218	839.8
								219	475			219	394.3			219	9999.9			219	601.2			219	751.6			219	809.9			219	876.8			219	742.1			219	984.2			219	1035			219	835.8
								220	473.3			220	387.1			220	9999.9			220	593.9			220	741.3			220	805.1			220	885.5			220	745.5			220	987.3			220	1032			220	843.3
								221	473.5			221	382.5			221	9999.9			221	597.1			221	728.8			221	796.2			221	886.5			221	742.9			221	991.2			221	1029			221	836.7
								222	473.3			222	379.5			222	497.2			222	589.7			222	718			222	786.2			222	881.4			222	747.2			222	988.4			222	1037			222	836.9
								223	9999.9			223	383.6			223	504.9			223	594.5			223	705.4			223	776.1			223	886.4			223	742.8			223	985.5			223	1035			223	841
								224	9999.9			224	378			224	512.9			224	593.5			224	696.9			224	771.8			224	879.5			224	742.4			224	988.9			224	1030			224	847.4
								225	9999.9			225	376.2			225	510.4			225	590.3			225	686.7			225	758.3			225	880.8			225	739.9			225	988.7			225	1030			225	839
								226	481.3			226	373.3			226	508.7			226	590.9			226	681.6			226	749.3			226	881			226	737.9			226	990.7			226	1029			226	842.4
								227	487.9			227	370.5			227	508.3			227	594.6			227	671.2			227	735.4			227	876.8			227	745.2			227	9999.9			227	1023			227	843.3
								228	499.3			228	370.5			228	502			228	596.5			228	667.1			228	729.5			228	880.3			228	741.5			228	9999.9			228	1030			228	837.9
								229	504.6			229	366.7			229	506.1			229	594.5			229	662.7			229	720.8			229	884.5			229	743.8			229	9999.9			229	1030			229	848.3
								230	499.8			230	366.4			230	505.2			230	596.9			230	653.5			230	703.6			230	880.5			230	734.7			230	1169			230	1027			230	841.1
								231	500.8			231	365.6			231	508			231	590.6			231	649.5			231	701.4			231	876.3			231	735			231	997			231	1031			231	836.9
								232	491			232	363.7			232	499.2			232	596.3			232	641.5			232	683.2			232	880.5			232	742.9			232	1002			232	1027			232	835.7
								233	490.2			233	360.9			233	495.4			233	591.1			233	640.8			233	678.2			233	883.9			233	750			233	999.2			233	1030			233	835.1
								234	486.3			234	362.9			234	497.7			234	594.1			234	635.2			234	671.2			234	882.9			234	9999.9			234	996.7			234	1025			234	838.1
								235	486			235	362			235	494.1			235	595.3			235	627.2			235	661.2			235	9999.9			235	9999.9			235	981.1			235	1026			235	838.2
								236	486.6			236	363.5			236	491			236	597.4			236	623.7			236	656.2			236	9999.9			236	9999.9			236	971.5			236	1025			236	836.6
								237	482.4			237	359			237	482			237	589.8			237	624.7			237	646.6			237	9999.9			237	9999.9			237	967.4			237	1020			237	837.2
								238	478.5			238	356.6			238	483.6			238	596.3			238	620.2			238	648.2			238	911.8			238	729.1			238	944.6			238	1015			238	839.7
								239	467.1			239	357.5			239	479.5			239	590.2			239	624.2			239	647			239	908.8			239	730.9			239	930.5			239	1022			239	833
								240	467.1			240	353.2			240	479.5			240	589.5			240	614.9			240	633.2			240	902.3			240	727.8			240	925.6			240	1085			240	835.5
								241	462.3			241	357			241	472			241	594.7			241	609.7			241	629			241	890.4			241	733.6			241	900.8			241	9477			241	839.1
								242	457.8			242	355			242	468.6			242	591.3			242	607.4			242	621.9			242	879.4			242	733.4			242	887.3			242	8838			242	835.3
								243	451.5			243	356.4			243	467.9			243	590.2			243	610.2			243	618.6			243	878.2			243	728.9			243	879.4			243	9905			243	836.9
								244	451.1			244	354.3			244	458.9			244	593.3			244	606.3			244	621.6			244	878.9			244	733.9			244	864.7			244	1014			244	839.2
								245	444.8			245	354.6			245	459.6			245	587.7			245	607.2			245	616.6			245	866.6			245	732.8			245	848.1			245	1013			245	836.3
								246	442			246	351.7			246	456.1			246	590.7			246	600.9			246	617.9			246	849.7			246	729.6			246	837.6			246	1010			246	841.3
								247	438			247	352			247	458			247	590.7			247	604.1			247	613.6			247	842.1			247	733.7			247	829			247	1016			247	832.6
								248	430.6			248	356.8			248	453.6			248	588			248	604.9			248	614.1			248	833							248	813.5			248	1014			248	832.9
								249	432.3			249	350.3			249	446.1			249	592.5			249	602.4			249	605.7			249	814.9							249	804.6			249	1011			249	838
								250	425.9			250	350.9			250	443			250	587.9			250	602.6			250	605.4			250	818.3							250	802			250	1013			250	9999.9
								251	422.8			251	351.4			251	439.2			251	593.5			251	595.2			251	609.6			251	791.7							251	793.7			251	1012			251	9999.9
								252	426.9			252	349.3			252	436.2			252	593.8			252	598			252	602.9			252	787.7							252	785.8			252	1013			252	9999.9
								253	417.1			253	351.4			253	431.4			253	591.6			253	599.5			253	604.8			253	771.9							253	777.3							253	1851
								254	411.6			254	349.4			254	433.2			254	591.5			254	601			254	606.5			254	767.3							254	778.5							254	825
								255	405.5			255	351.4			255	428.2			255	596.9			255	596.9			255	604.9			255	754.8							255	763.1							255	829.6
								256	404.7			256	350.8			256	424.4			256	590.1			256	594.1			256	598.5			256	742.3							256	756.4							256	830.7
								257	406.5			257	356.7			257	421.1			257	593.2			257	592.8			257	604.4			257	742.8							257	756							257	826.8
								258	403.4			258	349.4			258	421.3			258	591.2			258	598.1			258	601.4			258	732.4							258	748.5							258	827.4
								259	398.6			259	350.1			259	420.6			259	592.2			259	598.2			259	603.5			259	718.4							259	750.1							259	826.7
								260	397.4			260	349.6			260	416.2			260	589			260	597.1			260	602			260	706.4							260	737.7							260	829.2
								261	396.2			261	351.8			261	414.8			261	583.8			261	597.1			261	599.3			261	702.4							261	738.3							261	828.1
								262	389.4			262	349.9			262	414.8			262	591.3			262	594.3			262	602.2			262	699.9							262	741.5							262	825
								263	390.2			263	347.9			263	403.7			263	9999.9			263	596.3			263	600.5			263	700.1							263	734							263	828.7
								264	393.2			264	352.5			264	407.3			264	9999.9			264	592.2			264	599.7			264	689.2							264	729.1							264	825.3
								265	390.9			265	348.9			265	405.4			265	9999.9			265	595.5			265	604.8			265	679.9							265	731							265	834.1
								266	390.1			266	351.3			266	405			266	3067			266	591.1			266	594.2			266	678.1							266	734.2
								267	386.6			267	347			267	406.2			267	584.5			267	591.6			267	602.7			267	669.5							267	734.1
								268	387.6			268	351.7			268	397			268	583.5			268	595.3			268	595.1			268	672.9							268	725.9
								269	385.3			269	348.7			269	398.4			269	588.6			269	598.7			269	600.7			269	671.1							269	721.7
								270	386			270	349.1			270	398.9			270	582.5			270	595.9			270	598.6			270	669.7							270	732
								271	385.7			271	346			271	395.5			271	580.9			271	592.6			271	590.7			271	665.1							271	723.3
								272	378.5			272	353.3			272	393.2			272	582.1			272	596.6			272	598			272	665							272	728.9
								273	379.4			273	351.9			273	392			273	580.8			273	592.7			273	597.7			273	661.9							273	723.2
								274	380.7			274	354			274	391			274	583.8			274	590.7			274	600.4			274	660.5							274	725.6
								275	380.9			275	346.6			275	393.3			275	580.6			275	591.3			275	600.4			275	658.7							275	716
								276	378.4			276	350.3			276	383			276	585.6			276	594.1			276	594.8			276	658.5							276	724.1
								277	377.4			277	350.8			277	389.7			277	582.3			277	592.3			277	592.8			277	657.3							277	722.5
								278	380.8			278	352.6			278	386.9			278	587			278	591.6			278	603.8			278	659.6							278	728.8
								279	376.8			279	347			279	385.1							279	585.5			279	597.9			279	656.8							279	724.8
								280	383.4			280	348.6			280	386.2							280	593.1			280	596.2			280	657.3							280	723.8
								281	378.9			281	345.8			281	385.6							281	586			281	594.1			281	652							281	718.9
								282	383.2			282	347			282	385.6							282	586.2			282	592.2			282	658.8							282	720.8
								283	380.5			283	346.6			283	383.1							283	592.1			283	601.9			283	648.1							283	721.4
								284	379.6			284	346.3			284	379.9							284	584.9			284	601.5			284	655							284	719.1
								285	382.7			285	349.8			285	383.8							285	586.8			285	595.7			285	648.4							285	723.1
								286	378.9			286	345.5			286	382.9							286	586.2			286	9999.9			286	649.5							286	724.2
								287	382.9			287	348			287	381.1							287	582.4			287	9999.9			287	650							287	717.7
								288	377.5			288	349.9			288	380.5							288	588.1			288	9999.9			288	649.2							288	9999.9
								289	380.2			289	346.8			289	382.1							289	589.4			289	591.5			289	650.1							289	9999.9
								290	375.1			290	349.2			290	381.5							290	588.1			290	586.6			290	650.3							290	9999.9
								291	384.1			291	350.5			291	381.2							291	585.5			291	591.5			291	643.4							291	711.3
								292	380			292	351.2			292	373.8							292	586.7			292	595.5			292	650.7							292	713.4
								293	375.9			293	346.2			293	378.7							293	581.6			293	590.5			293	649.2							293	710.2
								294	379.6			294	347			294	377.4							294	585.5			294	585.6			294	9999.9							294	711.4
								295	375.1			295	349.9			295	377							295	582.3			295	588.8			295	9999.9							295	710.7
								296	377.7			296	9999.9			296	374.6							296	586.1			296	590.2			296	9999.9
								297	377.7			297	9999.9			297	376.7							297	585.8			297	589.7			297	986.1
								298	380.6			298	9999.9			298	377.2							298	580.3			298	587			298	638.5
								299	376.2			299	341			299	374.5							299	589.6			299	591.9			299	639.9
								300	378.1			300	345			300	374.8							300	9999.9			300	588.5			300	644
								301	382.2			301	343.7			301	381.5							301	9999.9			301	588.4			301	634.7
								302	378.7			302	342.1			302	375.3							302	4450							302	639.7
								303	380.3			303	341.2			303	375.1							303	580.3							303	637.8
								304	378.4			304	342.4			304	373.5							304	580.4							304	641
								305	384.8			305	348.1			305	378.8							305	573.7							305	643.9
								306	380.5			306	346			306	379.5							306	577
								307	383.4			307	346.3			307	376.3							307	580.4
								308	388.7			308	345.5			308	375.2							308	574.8
								309	385.7			309	347.3			309	375.6							309	582.9
								310	382.7			310	342.1			310	373.9							310	577
								311	387.3			311	342.1			311	376							311	576.8
								312	386.9			312	346.1			312	372.3
								313	381.1			313	345.4			313	372.1
								314	1313			314	344.5			314	373.9
								315	9999.9			315	341.2			315	370
								316	9999.9			316	343.3			316	370.1
								317	9999.9			317	346.1			317	370.4
								318	384.2			318	341.4			318	374.6
								319	381.8			319	345.3			319	372.9
								320	386			320	347.4			320	375.7
								321	380.2			321	339.8			321	370.6
								322	383.6			322	343.7			322	373.5
								323	385.3			323	345.1			323	370.3
								324	380			324	343.5			324	371.3
								325	382.8			325	348.2			325	371.7
								326	381.7			326	340.4			326	371.7
								327	385.8							327	371.4
								328	381.1							328	373.2
								329	380.4							329	366.6
								330	392.6							330	373.9
								331	383.3							331	372.8
								332	383.6							332	370
								333	379.2							333	371.7
								334	381							334	371.4
								335	381.4							335	371.1
								336	385							336	372.6
								337	383.2							337	368.7
								338	380.5							338	370.7
								339	379.8							339	371.8
								340	385.8							340	369
								341	383.4							341	369.4
								342	382.2							342	372.8
								343	381.9							343	371.8
								344	384.3							344	373
								345	385.9							345	370.5
								346	378.1							346	371.9
								347	382.7							347	369.9
								348	382.9							348	371.7
								349	382.5							349	371.2
								350	380.9							350	372.8
								351	382.3							351	368.2
								352	380.6							352	371.1
								353	380.1							353	371.8
								354	381.1							354	373.1
								355	377.9							355	373
								356	384.2							356	368.1
								357	382.7							357	367.9
								358	385.1							358	370.7
								359	387.7							359	368.6
								360	381.2							360	369.5
								361	383							361	9999.9
								362	380.2							362	7080
								363	380.6							363	374.1
								364	385.3							364	368.9
								365	385							365	375.7
								366	385.3							366	9999.9
								367	379.5							367	9999.9
								368	381.6							368	9999.9
								369	377.9							369	720.5
								370	381.7							370	373.2
								371	380.8							371	368.3
								372	379.5							372	367.5
								373	380.7							373	368.7
								374	382.7							374	365.2
								375	383.7							375	368.4
								376	381.2							376	368.2
																377	368
																378	372
																379	369.9
																380	365.2
																381	373.6

## Sheet: Figure 4e
Original kinetic data of Rab1b:GppNHp AMPylation by DrrA16-647											Rab1 (µM)	Time (s)	Intensity of Trp		Rab1 (µM)	Time (s)	Intensity of Trp		Rab1 (µM)	Time (s)	Intensity of Trp		Rab1 (µM)	Time (s)	Intensity of Trp		Rab1 (µM)	Time (s)	Intensity of Trp		Rab1 (µM)	Time (s)	Intensity of Trp		Rab1 (µM)	Time (s)	Intensity of Trp		Rab1 (µM)	Time (s)	Intensity of Trp		Rab1 (µM)	Time (s)	Intensity of Trp		Rab1 (µM)	Time (s)	Intensity of Trp
											2 µM-1	0	42.19		2 µM-2	0	44.92		2 µM-3	0	77.48		4 µM-1	0	41.84		4 µM-2	0	41.11		4 µM-3	0	79.49		6 µM-1	0	40.91		6 µM-2	0	44.03		6 µM-3	0	92.35		8 µM-1	0	42.86
												1	43.97			1	43.36			1	76.46			1	41.04			1	40.67			1	77.11			1	42.42			1	43.42			1	90.83			1	43.69
												2	41.6			2	43.44			2	77.1			2	42.1			2	41.32			2	78.08			2	42.81			2	42.84			2	91.77			2	43.06
												3	43			3	43.71			3	77.38			3	40.86			3	41.36			3	75.32			3	42.22			3	43.5			3	94.11			3	42.63
												4	42.47			4	45.14			4	76.76			4	41.03			4	39.55			4	77.72			4	41.53			4	43.12			4	90.59			4	42.25
EX WL 1:	297 nm											5	42.37			5	45.35			5	77.59			5	42.57			5	38.95			5	78.48			5	41.97			5	41.06			5	90.08			5	42.98
EM WL 1:	370 nm											6	40.87			6	43.62			6	77.74			6	41.27			6	39.81			6	78.78			6	41.41			6	41.91			6	93.51			6	41.67
Data mode:	Fluorescence											7	39.99			7	42.07			7	77.89			7	41.05			7	40.12			7	76.66			7	41.68			7	41.42			7	92.78			7	42.12
Scan time:	7200 s											8	42.38			8	45.01			8	76.64			8	40.97			8	40.91			8	78.36			8	41.47			8	40.68			8	93.08			8	40.99
Cycle time:	1.0 s											9	42.19			9	42.81			9	77.57			9	42.26			9	39.86			9	79.78			9	42.43			9	41.14			9	91.36			9	42.77
Integration time:	0.1 s											10	42.82			10	43.46			10	75.68			10	40.25			10	39.89			10	76.3			10	41.23			10	40.61			10	92.39			10	41.74
Delay:	0.0 s											11	40.33			11	42.18			11	78.53			11	41.16			11	39.73			11	76.53			11	41.57			11	41.4			11	91.57			11	42.72
EX Slit:	2.5 nm											12	39.95			12	42.45			12	78.79			12	40.22			12	39.02			12	77.43			12	41.28			12	40.72			12	92.34			12	42.44
EM Slit:	5.0 nm											13	42.34			13	42.92			13	76.66			13	41.14			13	41.29			13	77.68			13	40.7			13	41.09			13	92.34			13	42.27
PMT Voltage:	700 V											14	41.85			14	43.38			14	79.43			14	40.62			14	38.48			14	77.32			14	41.9			14	39.42			14	91.39			14	40.97
												15	41.28			15	43.42			15	77.6			15	42.33			15	39.68			15	76.23			15	41.95			15	41.11			15	90.47			15	41.91
												16	42.28			16	43.29			16	75.31			16	41.14			16	39.44			16	76.42			16	40.3			16	41.36			16	92.35			16	41.23
EX WL 1:	297 nm	when Rab1 concentration is higher than 64 µm										17	41.95			17	43.46			17	76.34			17	41.62			17	40.57			17	77.48			17	40.95			17	42.46			17	92.79			17	41.67
EM WL 1:	390 nm											18	44.17			18	41.83			18	78.81			18	41.08			18	40.53			18	78.6			18	40.94			18	41.52			18	93.14			18	42.28
Data mode:	Fluorescence											19	41.3			19	42.67			19	77.24			19	39.74			19	37.66			19	77.85			19	39.97			19	41.11			19	91.41			19	41.26
Scan time:	7200 s											20	41.68			20	42.55			20	76.79			20	39.54			20	39.29			20	78.2			20	40.63			20	40.45			20	90.22			20	41.68
Cycle time:	1.0 s											21	40.98			21	44.68			21	75.98			21	40.43			21	41.97			21	76.44			21	42.45			21	39.95			21	91.87			21	41.93
Integration time:	0.1 s											22	41.09			22	42.61			22	75.72			22	41.57			22	39.97			22	76.9			22	39.28			22	39.68			22	91.67			22	41.75
Delay:	0.0 s											23	42.87			23	44.03			23	75.05			23	41.25			23	39.96			23	78.15			23	42.09			23	42.06			23	91.42			23	41.89
EX Slit:	2.5 nm											24	40.51			24	9999.9			24	76.07			24	40.21			24	38.85			24	77.1			24	40.82			24	40.55			24	94.28			24	41.74
EM Slit:	5.0 nm											25	43.37			25	9877			25	75.69			25	40.28			25	39.52			25	77.8			25	41.22			25	39.78			25	92.2			25	41.69
PMT Voltage:	700 V											26	42.08			26	9629			26	76.77			26	41.59			26	40.64			26	77.59			26	40.01			26	39.86			26	91.77			26	41.99
												27	42.66			27	9999.9			27	79.34			27	40.57			27	9029			27	75.09			27	40.36			27	41.22			27	90.81			27	41.56
												28	41.86			28	9999.9			28	76.36			28	42.1			28	7915			28	78.4			28	40.78			28	38.71			28	90.31			28	41.7
												29	41.64			29	478.6			29	78.73			29	41.95			29	7198			29	76.67			29	40.48			29	40.49			29	90.95			29	41.84
												30	40.56			30	484.8			30	77.64			30	40.49			30	7580			30	77.1			30	40.01			30	39.05			30	92.61			30	40.75
												31	41.11			31	505.6			31	77.18			31	41.52			31	9130			31	78.36			31	40.35			31	39.06			31	91.89			31	42.37
												32	40.93			32	520.5			32	76.71			32	40.2			32	772.4			32	76.03			32	41.07			32	40.3			32	91.2			32	42.33
												33	42.59			33	513.5			33	76.13			33	40.4			33	772.7			33	77.07			33	41.64			33	40.96			33	89.82			33	41.83
												34	41.71			34	515.2			34	77.58			34	41.2			34	775.6			34	77.88			34	40.62			34	39.03			34	90.36			34	39.79
												35	41.53			35	515.9			35	77.03			35	40.07			35	774.2			35	77.4			35	40.83			35	39.26			35	91.2			35	41.85
												36	41.07			36	514.8			36	77.88			36	40.31			36	771.9			36	76.34			36	39.94			36	38.08			36	90.51			36	41.71
												37	38.87			37	522			37	77.94			37	42.51			37	778			37	77.54			37	40.14			37	37.88			37	92.31			37	42.2
												38	39.96			38	526.6			38	77			38	40.55			38	771.9			38	76.96			38	39.66			38	38.43			38	93.68			38	41.46
												39	43.01			39	523			39	77.57			39	39.74			39	770.7			39	76.51			39	41.1			39	39.2			39	91.89			39	39.41
												40	38.98			40	529.4			40	78.45			40	40.75			40	771.6			40	78.41			40	40.87			40	39.7			40	90.86			40	39.99
												41	42.3			41	531			41	77.32			41	41.26			41	775.7			41	78			41	38.68			41	37.34			41	90.5			41	41.73
												42	40.82			42	529.3			42	75.32			42	9707			42	785.9			42	77.91			42	39.9			42	39.8			42	92.18			42	41.56
												43	40.25			43	541.2			43	77.16			43	7472			43	779.5			43	77.23			43	42.23			43	40.24			43	88.33			43	41.93
												44	40.67			44	552.1			44	77.21			44	7002			44	785.6			44	77.14			44	39.96			44	38.12			44	90.85			44	41.01
												45	40.54			45	547.7			45	77.45			45	8642			45	782			45	78.23			45	38.53			45	38.62			45	86.97			45	41.12
												46	40.98			46	555.5			46	76.64			46	725.9			46	788			46	77.97			46	41.53			46	37.6			46	90.42			46	41.42
												47	43.19			47	549.6			47	78.22			47	668.9			47	781.9			47	77.57			47	42			47	38.11			47	91.09			47	41.06
												48	41.77			48	554.1			48	78.25			48	696.7			48	793			48	9999.9			48	9360			48	38.53			48	91.74			48	40.5
												49	41.8			49	555.4			49	75.28			49	687.7			49	787.1			49	9999.9			49	6103			49	37.89			49	91.35			49	41.18
												50	41.69			50	555.8			50	76.8			50	675.6			50	790.6			50	9999.9			50	5560			50	38.32			50	90.48			50	39.49
												51	40.15			51	557.1			51	77.59			51	674.7			51	791.6			51	9999.9			51	6432			51	38.86			51	90.43			51	39.43
												52	41.11			52	550.1			52	76.08			52	681			52	790.9			52	9999.9			52	904.5			52	40.32			52	89.04			52	41.85
												53	41.09			53	557.8			53	76.39			53	676.3			53	791.3			53	737.6			53	838.1			53	38.85			53	88.11			53	39.77
												54	41.86			54	558			54	77.65			54	687.3			54	794.8			54	711.2			54	822.9			54	38.26			54	89.56			54	40.04
												55	39.74			55	557.9			55	78.09			55	684.9			55	796.4			55	722.7			55	839.8			55	39.08			55	92.75			55	40.84
												56	40.71			56	563.8			56	76.28			56	681.9			56	793.3			56	715.7			56	841.3			56	37.88			56	90.93			56	39.49
												57	41.12			57	562.9			57	77.43			57	678.3			57	795.8			57	720.6			57	854.9			57	9999.9			57	93.11			57	40.17
												58	41.3			58	570.4			58	76.04			58	675.1			58	797.6			58	710.6			58	873.5			58	6528			58	92.32			58	40.91
												59	40.82			59	569.6			59	75.6			59	670.9			59	798.4			59	714.5			59	867.9			59	6172			59	91.66			59	41.59
												60	39.96			60	569.5			60	78.54			60	680.1			60	791.7			60	720.2			60	871.9			60	7423			60	90.53			60	8787
												61	41.78			61	570.8			61	76.21			61	675.6			61	799.8			61	709.4			61	882.2			61	973.2			61	92.06			61	6736
												62	40.57			62	573.5			62	76.88			62	680.4			62	793.2			62	718.1			62	892.7			62	961.8			62	89.76			62	6355
												63	41.7			63	575.6			63	75.77			63	676.5			63	794.7			63	715.1			63	889			63	947.1			63	92.92			63	7657
												64	41.77			64	568.1			64	78.37			64	676.1			64	795.8			64	714.2			64	903.1			64	921.6			64	9999.9			64	1319
												65	9999.9			65	574.3			65	77.22			65	671.5			65	794.4			65	717.2			65	903			65	904.1			65	9999.9			65	1321
												66	8928			66	570.9			66	75.58			66	679.5			66	800.5			66	712.7			66	908.5			66	900.7			66	9853			66	1327
												67	8707			67	579.7			67	78			67	676.6			67	797.8			67	719.3			67	912.6			67	888.9			67	9999.9			67	1315
												68	9327			68	574.5			68	76.75			68	678.9			68	802			68	713.6			68	917.2			68	870.8			68	639.8			68	1315
												69	391.9			69	576.2			69	76.76			69	684.4			69	799.1			69	715.6			69	912			69	874.8			69	707.4			69	1304
												70	405.1			70	579.8			70	76.45			70	675.7			70	800.8			70	716.1			70	910.6			70	871.9			70	736.9			70	1307
												71	428.6			71	576.7			71	75.83			71	677.8			71	798.4			71	714.8			71	917.4			71	880.9			71	755.5			71	1311
												72	437.6			72	574.6			72	77.79			72	679.5			72	793.3			72	714.5			72	922.4			72	875.8			72	741.8			72	1308
												73	439.6			73	576.3			73	76.88			73	675.5			73	796.3			73	714			73	920.8			73	869.8			73	737.8			73	1317
												74	458.3			74	580.2			74	76.57			74	680.1			74	800.4			74	720.9			74	922.5			74	873.2			74	733.5			74	1309
												75	503.3			75	584			75	74.57			75	676.8			75	801.9			75	722			75	921.3			75	873.8			75	744.6			75	1309
												76	529.7			76	581.8			76	77.08			76	679.7			76	795.1			76	715.4			76	929.8			76	876.5			76	743.3			76	1310
												77	547.8			77	578.9			77	75.81			77	673.5			77	801.5			77	723.1			77	927.8			77	872.9			77	757.3			77	1305
												78	563.2			78	582.6			78	9999.9			78	679.6			78	799.6			78	723.4			78	928.6			78	875.3			78	756.9			78	1311
												79	576.6			79	577			79	9999.9			79	681.8			79	798.7			79	723.8			79	929.1			79	870.6			79	753.5			79	1309
												80	599.6			80	580.9			80	9643			80	681.3			80	796.3			80	716.7			80	928.6			80	874.3			80	753.8			80	1305
												81	599.4			81	9999.9			81	9693			81	673.9			81	800.9			81	716.4			81	932.6			81	877.4			81	757			81	1312
												82	607			82	9999.9			82	9999.9			82	676.2			82	797			82	715.1			82	930.8			82	874.2			82	757.6			82	1311
												83	626.8			83	9999.9			83	358.5			83	673.8			83	801.4			83	712			83	934.3			83	880.4			83	757.8			83	1305
												84	619.7			84	9999.9			84	371.4			84	678.5			84	798.1			84	718.4			84	939.4			84	878.9			84	756.1			84	1312
												85	633.5			85	579.8			85	392.8			85	679.5			85	801.1			85	720.7			85	936.4			85	882.4			85	760.8			85	1309
												86	640.4			86	573.5			86	397.9			86	673.8			86	800.8			86	719.9			86	924.9			86	874.2			86	755.4			86	1312
												87	641.5			87	584.5			87	393.8			87	678.4			87	796			87	714.1			87	931.6			87	875.4			87	759.5			87	1311
												88	639			88	586			88	404.8			88	680.9			88	806.1			88	719.2			88	936.4			88	876.6			88	755			88	1308
												89	650.6			89	585.6			89	410.2			89	680.2			89	804.6			89	718.6			89	937.6			89	889			89	758.4			89	1307
												90	651			90	582			90	407.1			90	675			90	803.3			90	715.3			90	937.4			90	894.6			90	757.9			90	1301
												91	647.4			91	579.4			91	413			91	675.5			91	806			91	717.1			91	940.6			91	893			91	759			91	1306
												92	653.9			92	580			92	415.5			92	677			92	800.1			92	721.7			92	938.4			92	899			92	754.4			92	1305
												93	654.9			93	583.9			93	414.5			93	676.8			93	796.2			93	713.9			93	938.5			93	893.2			93	752.4			93	1309
												94	653.4			94	584.3			94	420.6			94	675			94	803			94	706.4			94	946.9			94	892.7			94	759.9			94	1303
												95	657.4			95	592			95	419.5			95	676.4			95	799			95	715.6			95	943			95	899.5			95	753.1			95	1304
												96	660			96	581.6			96	418.9			96	673.5			96	799.2			96	717.8			96	937.8			96	894.4			96	755.8			96	1303
												97	662.9			97	589.7			97	423			97	671.4			97	805.8			97	711.8			97	939.2			97	899.7			97	759			97	1302
												98	662.6			98	587.6			98	421.7			98	673.5			98	805.7			98	717			98	939.1			98	902.5			98	751.1			98	1305
												99	674.9			99	585			99	420.7			99	672.3			99	795.6			99	711.9			99	938.3			99	900.7			99	761.5			99	1309
												100	667.4			100	585.3			100	419.3			100	679.6			100	805.3			100	713.2			100	937.5			100	903.3			100	756.2			100	1304
												101	668.3			101	594.1			101	423.5			101	671			101	799.8			101	720.8			101	940			101	905.3			101	759.9			101	1300
												102	665.2			102	587.7			102	417.5			102	676.1			102	801.6			102	719.9			102	938.1			102	919.4			102	758.8			102	1306
												103	662.7			103	585.7			103	425.7			103	673.5			103	794.2			103	713.9			103	939.2			103	921.4			103	760.4			103	1292
												104	663			104	589.9			104	420.9			104	673.3			104	803			104	717.7			104	937.9			104	911.9			104	758.6			104	1301
												105	664.8			105	592.8			105	420.4			105	673.7			105	802.3			105	712.9			105	943.2			105	917			105	757.7			105	1306
												106	668.2			106	599.3			106	419			106	674.1			106	799.9			106	714.6			106	939			106	919			106	760			106	1296
												107	679.7			107	591			107	422.6			107	675.7			107	805.1			107	715			107	943.8			107	912.3			107	756			107	1296
												108	676.9			108	591.3			108	422.5			108	673.9			108	804.2			108	714.3			108	939.2			108	920.8			108	757			108	1296
												109	678.5			109	595.3			109	423.1			109	672.1			109	793.4			109	706.9			109	936.1			109	918.9			109	756.2			109	1297
												110	682.1			110	588.3			110	419.3			110	676.2			110	810.9			110	711.1			110	941.4			110	914			110	758			110	1300
												111	677.7			111	594.8			111	425.5			111	670.5			111	801.8			111	711.2			111	938.7			111	922.1			111	753			111	1298
												112	682.7			112	589.3			112	423.9			112	669.4			112	805.8			112	706.9			112	939.9			112	918.7			112	760.6			112	1301
												113	682.5			113	590.5			113	426.9			113	670.3			113	800.5			113	710.6			113	936.2			113	919.6			113	751.9			113	1294
												114	685.5			114	595.3			114	421.8			114	668.5			114	802.6			114	711.6			114	945.8			114	915.1			114	758.7			114	1304
												115	681.4			115	597.4			115	428.9			115	671.2			115	799.4			115	717.3			115	930.9			115	907.1			115	756.7			115	1292
												116	675.8			116	592.1			116	422.6			116	674.8			116	793.5			116	713.5			116	938.1			116	909.4			116	757.5			116	1297
												117	683.5			117	593.5			117	426.6			117	672.7			117	799			117	718.3			117	936.1			117	914.4			117	757.3			117	1295
												118	683.3			118	595.5			118	418			118	674.6			118	801.2			118	713.5			118	942.7			118	912.5			118	757.2			118	1288
												119	685.7			119	598.8			119	424.1			119	668.5			119	795.1			119	715.8			119	937.4			119	917.4			119	748.5			119	9999.9
												120	683.8			120	591			120	424.5			120	675.1			120	801.5			120	716.7			120	940.5			120	910.1			120	757.6			120	8901
												121	681.9			121	596.3			121	425.4			121	674.6			121	794.8			121	715.1			121	940.2			121	915.2			121	751.7			121	8964
												122	682.1			122	597.4			122	424.7			122	677.3			122	808.8			122	713.1			122	940.9			122	915.8			122	760.5			122	1409
												123	685.5			123	593.7			123	423.8			123	667.4			123	794.3			123	706.2			123	938			123	916.2			123	755.2			123	1276
												124	681.2			124	600.4			124	421.1			124	671.9			124	947.7			124	715			124	939.9			124	918.6			124	752.4			124	1283
												125	684.3			125	596.2			125	420.2			125	671.7			125	9999.9			125	711.7			125	939.9			125	924.2			125	755.9			125	1273
												126	682.1			126	600.1			126	421.5			126	670.1			126	9999.9			126	710.4			126	943.1			126	920.5			126	764.7			126	1267
												127	684.4			127	595			127	424.9			127	678.2			127	9870			127	712.8			127	944.9			127	925			127	755.2			127	1266
												128	683.7			128	598.5			128	423.9			128	675.9			128	9999.9			128	716			128	935.9			128	921			128	762.5			128	1270
												129	688.5			129	599.6			129	423.8			129	675.5			129	9999.9			129	711.2			129	935.3			129	921.7			129	754.6			129	1273
												130	684.9			130	594.4			130	422.1			130	672.7			130	785.6			130	709.9			130	938.9			130	922.3			130	753.2			130	1275
												131	689			131	600.9			131	422.5			131	677.7			131	796.2			131	714.4			131	935.7			131	921.6			131	757.3			131	1271
												132	683.9			132	598.8			132	423.5			132	671.9			132	786.4			132	708.9			132	931.9			132	923.8			132	758.5			132	1275
												133	682.9			133	597			133	424.2			133	674.8			133	793.9			133	711.4			133	939.9			133	925.5			133	757.7			133	1271
												134	687.3			134	600.4			134	423.5			134	676			134	798.5			134	711.2			134	942.5			134	918			134	753			134	1276
												135	693.8			135	596.8			135	428.9			135	665.4			135	793.9			135	707.2			135	940.5			135	925.6			135	756.3			135	1277
												136	688.2			136	597.9			136	420.2			136	671.8			136	796.7			136	711.4			136	940.7			136	918.6			136	752.2			136	1279
												137	683			137	598.6			137	422.4			137	675			137	790.9			137	712.5			137	937.4			137	918.1			137	754			137	1273
												138	689.1			138	599			138	422.1			138	9999.9			138	791.1			138	708.8			138	937.1			138	928.9			138	9999.9			138	1268
												139	692.1			139	604.2			139	420.5			139	9999.9			139	793.7			139	714.2			139	941.2			139	918.9			139	9855			139	1273
												140	684.9			140	598.5			140	424.9			140	9999.9			140	790.6			140	710.2			140	939.2			140	922.6			140	9681			140	1265
												141	687.8			141	599.9			141	426.2			141	961.9			141	795.9			141	716.2			141	939.3			141	918.9			141	9948			141	1268
												142	687.7			142	600			142	422.1			142	660.3			142	791.3			142	713.1			142	937.7			142	923.8			142	781.8			142	1273
												143	686.6			143	603			143	424			143	659.5			143	788.4			143	710.5			143	937.3			143	926.5			143	745.1			143	1264
												144	685.5			144	601.6			144	425.2			144	663.5			144	789.1			144	712.5			144	931.4			144	919.8			144	745.8			144	1270
												145	689.1			145	600.6			145	423.2			145	666.2			145	785.7			145	709.3			145	935.8			145	9999.9			145	747.6			145	1268
												146	693.7			146	599.8			146	426.5			146	665.3			146	795.7			146	713.6			146	935.7			146	6852			146	749.8			146	1269
												147	691.9			147	605.3			147	424			147	665.9			147	790.8			147	9999.9			147	938.3			147	6809			147	750.6			147	1261
												148	690.7			148	596.3			148	424.6			148	665			148	797.4			148	9999.9			148	935.9			148	9999.9			148	744.1			148	1265
												149	686.6			149	602.4			149	424.4			149	663.3			149	788.4			149	9999.9			149	934.3			149	913.5			149	746.9			149	1268
												150	689.2			150	602.3			150	422.4			150	666.4			150	796.8			150	9999.9			150	936.3			150	913.2			150	749.1			150	1268
												151	685.7			151	599.7			151	425.7			151	661.4			151	800.5			151	701.6			151	933			151	918.6			151	745.9			151	1272
												152	688.7			152	596.2			152	423.8			152	667.1			152	801.3			152	699.6			152	937.2			152	917.1			152	746.3			152	1265
												153	692.8			153	603.8			153	424.2			153	665.4			153	795.7			153	701.5			153	935.6			153	915.4			153	740			153	1262
												154	689.8			154	603.9			154	423.7			154	663.6			154	801.1			154	700.1			154	941.1			154	911.8			154	740.7			154	1272
												155	685.3			155	597			155	423.8			155	669.8			155	800.2			155	703.3			155	929.9			155	915.5			155	747.8			155	1265
												156	689.2			156	602.5			156	423.9			156	665.1			156	799.3			156	704.9			156	933.7			156	914.7			156	743.3			156	1269
												157	689.1			157	598.3			157	422.6			157	665.2			157	793.1			157	699.5			157	933.8			157	917.7			157	744.6			157	1265
												158	690.6			158	598.9			158	425.9			158	663.9			158	800.8			158	699.6			158	942.4			158	918.4			158	747.6			158	1266
												159	688.7			159	604.1			159	423.1			159	661.1			159	800			159	706.5			159	932.5			159	919.6			159	744.7			159	1263
												160	684			160	598.4			160	422.8			160	660.6			160	802.2			160	699.8			160	936.8			160	916.3			160	740.7			160	1268
												161	686.2			161	602.9			161	420.9			161	656.6			161	804.3			161	693.2			161	941.2			161	912.8			161	746.2			161	1262
												162	692			162	603.9			162	423.8			162	661.7			162	803.5			162	702.5			162	940.8			162	914.7			162	742.6			162	1262
												163	690			163	603.1			163	425.1			163	662.5			163	799.6			163	703.7			163	9999.9			163	912.8			163	746.5			163	1262
												164	689			164	598.2			164	423.7			164	660.3			164	800			164	699.9			164	9999.9			164	915.4			164	746.1			164	1269
												165	690.6			165	602.3			165	419.7			165	665.3			165	799.7			165	705.2			165	9999.9			165	916.2			165	739.4			165	1271
												166	689.3			166	605.8			166	427.2			166	661.5			166	801.8			166	704.4			166	9999.9			166	915.2			166	746.2			166	1263
												167	692.3			167	607.9			167	422.3			167	663.1			167	801.5			167	698.2			167	939.2			167	910.3			167	742.4			167	1262
												168	687.4			168	601			168	424.6			168	663.7			168	803.6			168	706			168	919.8			168	920.6			168	749.6			168	1261
												169	685.5			169	599.8			169	423.7			169	658.8			169	801			169	699			169	927.5			169	918.1			169	742.7			169	1266
												170	692.2			170	601.5			170	419.6			170	660.7			170	799.4			170	705.5			170	930.7			170	918.1			170	744.1			170	1271
												171	687.4			171	603.1			171	419.2			171	667.6			171	800.9			171	698.3			171	925.3			171	916.4			171	737.4			171	1263
												172	692.1			172	603.7			172	420.8			172	664.1			172	804.7			172	697.6			172	932.9			172	908			172	743.9			172	1266
												173	693.1			173	605.3			173	420.7			173	660.4			173	800.2			173	701.6			173	923.2			173	912.2			173	742.7			173	1269
												174	689.7			174	603.1			174	423			174	659.1			174	809.4			174	702.1			174	930.2			174	914.6			174	742.8			174	1257
												175	686.8			175	601.3			175	427.7			175	660.7			175	798.6			175	705.8			175	928.4			175	914.3			175	743.3			175	1266
												176	9999.9			176	606			176	421.6			176	664.2			176	804.4			176	704.7			176	924.9			176	914.7			176	753.4			176	1258
												177	9999.9			177	596.2			177	423.1			177	660.4			177	809.3			177	701.6			177	922.2			177	909			177	747.9			177	1254
												178	9999.9			178	605.7			178	423.1			178	663.7			178	802.7			178	702			178	925.5			178	913			178	745.2			178	1264
												179	687.9			179	603.5			179	423.5			179	665.6			179	804.4			179	699.2			179	921.1			179	907.5			179	744.6			179	1270
												180	675.9			180	599.3			180	421.4			180	665.1			180	803.6			180	704.7			180	933.2			180	909.3			180	746.9			180	1261
												181	676.2			181	603.3			181	421.6			181	656.5			181	805.7			181	703.6			181	926.2			181	912.7			181	750.6			181	1265
												182	685.4			182	605.9			182	421.7			182	662.6			182	800.7			182	705.5			182	930.5			182	914.4			182	743.7			182	1261
												183	678.3			183	599.9			183	424			183	657.4			183	803.7			183	703.7			183	922.8			183	913.8			183	747.2			183	1260
												184	685.2			184	605.3			184	425.3			184	664.3			184	803.8			184	699.7			184	919.5			184	911.7			184	745.2			184	1264
												185	676.7			185	607.9			185	424.8			185	661.6			185	802.8			185	695.8			185	924.5			185	914.2			185	745.8			185	1260
												186	683			186	611.2			186	421.3			186	661.5			186	810.1			186	707.5			186	928.6			186	914			186	743.4			186	1261
												187	677.4			187	607			187	423.9			187	658.9			187	801.9			187	704			187	925.2			187	918.8			187	745			187	1259
												188	683.4			188	604.5			188	425.5			188	662			188	797			188	698.5			188	926.3			188	918.8			188	743.8			188	1267
												189	686.3			189	605.4			189	421.3			189	659.2			189	802.6			189	694.6			189	928.3			189	912.7			189	744			189	1254
												190	684.8			190	607.8			190	422.1			190	660.3			190	802.5			190	702.4			190	925.9			190	919.6			190	750.1			190	1258
												191	682.3			191	609.7			191	422.5			191	665			191	801.3			191	700.9			191	931.6			191	920			191	745			191	1265
												192	687.3			192	607.3			192	422.1			192	657.5			192	804.5			192	700.1			192	924.9			192	916.2			192	738.8			192	1262
												193	690.2			193	608.7			193	424.2			193	662.9			193	807.9			193	699.2			193	929.4			193	922.4			193	739.5			193	1264
												194	682.4			194	607.9			194	420.5			194	659.8			194	802.9			194	690.7			194	922.7			194	914.4			194	744.8			194	1266
												195	688.9			195	604.1			195	9999.9			195	667.6			195	807			195	697.4			195	923.7			195	920.1			195	740.1			195	1266
												196	684.8			196	607.5			196	9999.9			196	658.8			196	808.7			196	702.4			196	924.8			196	917.6			196	743.3			196	1265
												197	675.5			197	608.4			197	9999.9			197	660.2			197	799.8			197	704.9			197	930.5			197	917			197	741.7			197	1262
												198	677.3			198	604			198	504.3			198	657.7			198	805.1			198	699.2			198	925.9			198	918.3			198	744.1			198	1258
												199	682.1			199	608.5			199	417.7			199	659.7			199	808			199	698.3			199	916.4			199	914.5			199	743.8			199	1259
												200	685			200	605.5			200	416.9			200	660.7			200	806.5			200	697.2			200	927.9			200	912.6			200	748.3			200	1260
												201	685.4			201	609.1			201	417.2			201	662.7			201	803			201	701.5			201	925.3			201	920.5			201	743.6			201	1269
												202	684.8			202	603.4			202	416.7			202	666.3			202	803.6			202	699.1			202	926			202	916.1			202	735.8			202	1258
												203	690.4			203	610.6			203	420			203	658.7			203	809.8			203	698.5			203	915.6			203	914			203	735.1			203	1263
												204	681.1			204	611.1			204	417.7			204	658			204	804.2			204	693.6			204	924.9			204	915.5			204	744.4			204	1260
												205	682.1			205	612			205	415.2			205	664.8			205	804.1			205	698.8			205	924			205	917.6			205	742.9			205	1263
												206	686			206	608.4			206	419.5			206	662.9			206	800.3			206	698.5			206	925.9			206	912.8			206	747			206	1264
												207	683.3			207	609.7			207	417.3			207	659.2			207	805.5			207	700.3			207	921.4			207	916			207	741.1			207	1252
												208	689.4			208	614.5			208	417.5			208	656.4			208	808			208	701.7			208	925.9			208	920.8			208	740.9			208	1260
												209	688.1			209	605.5			209	422.5			209	658.1			209	805.8			209	708.8			209	928.7			209	918.5			209	742.1			209	1249
												210	684.6			210	605.5			210	415.1			210	662.5			210	807			210	697.9			210	921.9			210	922.2			210	735.6			210	1246
												211	684.3			211	611.6			211	418.3			211	657.8			211	808.3			211	695.7			211	926.9			211	903.7			211	739.2			211	1262
												212	686.2			212	606.8			212	410.9			212	659.8			212	805.4			212	693.1			212	917.8			212	920.8			212	742.1			212	1256
												213	688.8			213	608.8			213	413			213	658.7			213	802.9			213	698.8			213	927.6			213	911.6			213	744.4			213	1256
												214	684.4			214	606.2			214	424			214	661.1			214	801.4			214	702.5			214	917.7			214	919.4			214	740.9			214	1259
												215	685.1			215	611.3			215	414.4			215	666.1			215	808.5			215	706.1			215	921.8			215	911			215	737.5			215	1264
												216	688.4			216	604.2			216	413.7			216	663.7			216	808.8			216	698.6			216	927.1			216	912.8			216	751.5			216	1260
												217	684.1			217	602.8			217	414.6			217	653.6			217	800.4			217	700.8			217	923.6			217	922.2			217	744.2			217	1264
												218	687.4			218	606.4			218	415.5			218	661.8			218	808.5			218	695			218	920.2			218	913			218	744.8			218	1253
												219	686.6			219	607.6			219	414.9			219	666.7			219	803.6			219	702.6			219	915.5			219	918.4			219	746.1			219	1265
												220	684.2			220	605			220	416			220	662.9			220	805.7			220	707.5			220	928.3			220	917.6			220	735.7			220	1262
												221	690.1			221	605.8			221	423.5			221	662.6			221	806.9			221	700.9			221	919.6			221	914.9			221	743			221	1256
												222	679.3			222	605.9			222	418.5			222	660			222	806.2			222	705			222	927.5			222	909.6			222	741.4			222	1256
												223	689.5			223	608.7			223	416.5			223	662.4			223	807.7			223	710.5			223	930.5			223	917			223	738.4			223	1256
												224	685			224	610.9			224	418.2			224	661.7			224	802.7			224	699			224	922.5			224	919.6			224	738.3			224	1259
												225	678.1			225	611.2			225	419.4			225	660.6			225	807.6			225	694.4			225	925.6			225	916.5			225	743.9			225	1254
												226	690.7			226	606.8			226	415.1			226	654.6			226	804.4			226	700.2			226	926.2			226	916.4			226	745.7			226	1258
												227	684.5			227	611.3			227	414.1			227	659.4			227	809.9			227	706.6			227	920.5			227	913.3			227	743.4			227	1267
												228	688.8			228	608.6			228	415.6			228	663.6			228	802.9			228	705.4			228	928.9			228	917.7			228	736.1			228	1245
												229	688.5			229	610.8			229	416			229	661.3			229	804.5			229	704.6			229	922.5			229	922.9			229	742.9			229	1265
												230	684.2			230	607.1			230	414.4			230	658.2			230	800.3			230	702.3			230	925.1			230	912.8			230	740.6			230	1255
												231	690.7			231	606.8			231	420.2			231	657.8			231	803.6			231	703.2			231	921.9			231	910.7			231	742.1			231	1264
												232	687.6			232	602.2			232	415.7			232	661.4			232	811.5			232	702.7			232	922.8			232	907.5			232	743.2			232	1251
												233	683.9			233	604.6			233	417			233	658.6			233	805.1			233	708.5			233	922.1			233	908			233	742.7			233	1263
												234	673.7			234	604.6			234	419			234	663.9			234	807.4			234	702.7			234	922.5			234	910.8			234	743.8			234	1256
												235	683.1			235	605.1			235	418.7			235	661.8			235	805.8			235	698.5			235	923.5			235	914.8			235	738.4			235	1257
												236	689.8			236	608.9			236	418.5			236	657.7			236	800.2			236	700.9			236	923.9			236	914.3			236	742			236	1254
												237	673.5			237	608.2			237	413.3			237	661.6			237	806.5			237	699.6			237	923.2			237	916.5			237	744.4			237	1259
												238	689.7			238	605.7			238	418.2			238	658.4			238	812.1			238	700.6			238	917.4			238	919.1			238	744.9			238	1258
												239	680.1			239	608			239	418.2			239	663.7			239	806.5			239	703.3			239	925.2			239	913.9			239	745.2			239	1261
												240	682.4			240	614.4			240	410.7			240	659.8			240	808.6			240	698.7			240	915.1			240	918.4			240	741			240	1255
												241	684.2			241	612.8			241	415.5			241	663.1			241	806.9			241	699.4			241	922.9			241	910.8			241	734.1			241	1250
												242	684.5			242	607.9			242	416.3			242	658.2			242	804.8			242	704.8			242	920.8			242	913.3			242	735.6			242	1264
												243	687.4			243	610.9			243	417.7			243	659.1			243	800.8			243	703.1			243	924			243	916.1			243	734.1			243	1256
												244	683			244	609.7			244	415.7			244	658.3			244	804			244	695.6			244	923.8			244	915.5			244	740.1			244	1263
												245	680.6			245	606.2			245	410.8			245	660.7			245	804			245	700.7			245	922.4			245	911.1			245	741.1			245	1258
												246	686.5			246	609			246	416			246	661			246	806.5			246	698.3			246	924.3			246	916.2			246	742.9			246	1265
												247	683.1			247	606.4			247	419.9			247	656			247	801.6			247	704.2			247	921.2			247	916			247	738.4			247	1261
												248	689.3			248	607.9			248	414.9			248	654.1			248	806.5			248	699.5			248	936.2			248	918.1			248	744.3			248	1270
												249	685			249	607.9			249	414			249	660.9			249	806.3			249	699.9			249	923.1			249	911.7			249	744.7			249	1261
												250	685.9			250	605.2			250	416.5			250	659.1			250	804.1			250	701.1			250	925.3			250	915			250	742.7			250	1256
												251	682.5			251	612.1			251	415			251	661.4			251	803.2			251	705.3			251	921.3			251	912.8			251	746.6			251	1257
												252	679.5			252	613			252	420.2			252	659.8			252	809.5			252	702.1			252	920.8			252	914.2			252	744.1			252	1257
												253	687.5			253	612.2			253	416.2			253	661.9			253	806.4			253	700.6			253	922			253	916.6			253	738.2			253	1267
												254	683			254	609.7			254	413.4			254	657.5			254	802.6			254	696.9			254	921.8			254	921			254	738.6			254	1255
												255	684.4			255	611.2			255	416.6			255	655.8			255	800.6			255	705.5			255	924.4			255	920.7			255	739.3			255	1255
												256	679.8			256	611.5			256	417.2			256	661			256	803.5			256	701.9			256	926.7			256	913.7			256	741.7			256	1257
												257	678.7			257	609.8			257	418.3			257	654.9			257	806.7			257	697.7			257	922.5			257	911.6			257	742.2			257	1252
												258	683.5			258	605.6			258	416.8			258	656.1			258	807.6			258	692.9			258	918.2			258	916.5			258	743.1			258	1259
												259	684.6			259	610.9			259	416.9			259	653.6			259	802.7			259	704.8			259	923.2			259	916.7			259	742.7			259	1257
												260	685.6			260	607.7			260	417.2			260	661.7			260	811.4			260	699.4			260	917.2			260	912.1			260	9999.9			260	1262
												261	686.1			261	605.9			261	416.9			261	658			261	805.6			261	700.2			261	923.3			261	916.3			261	9802			261	1257
												262	683.2			262	608.2			262	418.3			262	654.2			262	807.7			262	696			262	919.2			262	910.5			262	9514			262	1261
												263	678.9			263	612			263	414.7			263	651.8			263	803.7			263	696.8			263	925.7			263	916.4			263	4210			263	1262
												264	686.1			264	607.1			264	417			264	657.2			264	804.6			264	702.7			264	918.7			264	914.7			264	775.9			264	1261
												265	681.6			265	602.8			265	416.9			265	651			265	810.8			265	700.3			265	918.1			265	920.5			265	768			265	1255
												266	684.7			266	605.8			266	418.4			266	9999.9			266	804.5			266	699.6			266	930.2			266	915.2			266	764			266	1263
												267	682.9			267	606.8			267	417.9			267	9999.9			267	9999.9			267	699.1			267	917.4			267	910.6			267	755.7			267	1260
												268	688.4			268	610.1			268	417.2			268	9999.9			268	8925			268	697.5			268	923.8			268	911.3			268	749.2			268	1259
												269	684.1			269	606.6			269	423.1			269	721.8			269	6106			269	697.9			269	920.6			269	917.1			269	750.8			269	1262
												270	683.2			270	605			270	417.7			270	706.3			270	854.9			270	702.6			270	922.1			270	905.8			270	738.6			270	1256
												271	684.8			271	608.4			271	415.7			271	705.8			271	851.3			271	9999.9			271	922.4			271	909.5			271	733.1			271	1256
												272	682.6			272	613.4			272	415.1			272	698.7			272	852.3			272	9999.9			272	920.3			272	914.7			272	720.8			272	1253
												273	684.2			273	609			273	413.3			273	698.8			273	845.3			273	9999.9			273	914.3			273	911.2			273	706.7			273	1260
												274	684.8			274	610			274	414.8			274	693.5			274	839.2			274	9999.9			274	923.8			274	913.4			274	702.3			274	1262
												275	681.8			275	608.4			275	418.6			275	684.3			275	829.1			275	719.7			275	927.7			275	915.1			275	694.7			275	1262
												276	678.6			276	607			276	417			276	681.7			276	817.1			276	722.7			276	918			276	912.1			276	683.7			276	1264
												277	677.4			277	611.2			277	416.3			277	675			277	808.4			277	732.7			277	933.5			277	914.2			277	675.4			277	1269
												278	680.3			278	607.6			278	415.7			278	668.7			278	803.9			278	718.1			278	925.6			278	916.2			278	670.4			278	1262
												279	681.4			279	607.3			279	415.9			279	658.8			279	797.3			279	715.4			279	921.2			279	914.6			279	661			279	1257
												280	684.9			280	607.7			280	417			280	661.7			280	785.7			280	717.1			280	924.6			280	913.7			280	649			280	1338
												281	689			281	612.2			281	410.8			281	643.2			281	773			281	700.9			281	921.6			281	909.8			281	647.9			281	6534
												282	678.8			282	605.5			282	417.5			282	642.4			282	764.7			282	687.7			282	925.9			282	914.5			282	631.8			282	6209
												283	682.5			283	613			283	412.9			283	631.8			283	764.6			283	690.1			283	914.4			283	910.8			283	625.9			283	1394
												284	680.6			284	606.6			284	416.9			284	633.9			284	744.4			284	679.9			284	919.3			284	913.6			284	622			284	1301
												285	677.4			285	612.3			285	417.7			285	619.2			285	735.8			285	672.7			285	932.1			285	919.7			285	611.3			285	1298
												286	680.8			286	610.3			286	415.1			286	615.7			286	731.1			286	662.5			286	919.7			286	916.3			286	608.7			286	1291
												287	685.8			287	608.4			287	413.5			287	607.7			287	720			287	657.1			287	927.3			287	911.1			287	606.2			287	1255
												288	680.3			288	608.7			288	419.5			288	605.3			288	712.5			288	647.8			288	921.5			288	917.4			288	594.8			288	1251
												289	679			289	607.7			289	416.8			289	600.9			289	701.4			289	640.3			289	925.2			289	914			289	594.3			289	1234
												290	686.5			290	608.7			290	414.2			290	589.6			290	691.3			290	627.5			290	922.1			290	911.7			290	589.6			290	1213
												291	682.4			291	611.6			291	414.6			291	590.2			291	686			291	621.6			291	920.1			291	917.9			291	583.1			291	1189
												292	679.4			292	606.7			292	422.2			292	588.6			292	679.7			292	610.4			292	925.6			292	912.7			292	585.1			292	1176
												293	680.1			293	611.7			293	415.9			293	583.7			293	668.1			293	610.5			293	919.5			293	909.9			293	579.6			293	1150
												294	685.2			294	613.3			294	412			294	579			294	657.3			294	605.8			294	921			294	917			294	578.1			294	1130
												295	678.6			295	612			295	412.3			295	575.9			295	656.5			295	596			295	922.7			295	910.1			295	571.2			295	1107
												296	683.3			296	614.9			296	414.8			296	574.4			296	657.3			296	586.3			296	9999.9			296	912.8			296	573.3			296	1098
												297	678.1			297	609.6			297	413.5			297	567.6			297	645.2			297	586.7			297	8338			297	918.7			297	572.2			297	1081
												298	683.9			298	612.9			298	414.3			298	564.3			298	641.6			298	576.3			298	8522			298	911.4			298	561.8			298	1061
												299	680.6			299	609.3			299	415.9			299	563			299	637.4			299	565			299	990.8			299	919.6			299	562.2			299	1039
												300	685.6			300	608.8			300	416.8			300	559.7			300	635			300	571			300	976.5			300	914.1			300	559.8			300	1020
												301	683.6			301	613.3			301	417.4			301	555.3			301	622.2			301	559.7			301	956.1			301	910.5			301	558.6			301	1006
												302	679			302	614			302	417.8			302	557.5			302	624.1			302	560.4			302	959.1			302	916.4			302	563.5			302	997.4
												303	681.3			303	612.2			303	411.3			303	560.4			303	625.4			303	552.6			303	957.4			303	9999.9			303	556.8			303	982
												304	689.5			304	606.8			304	417			304	553.2			304	616.9			304	549.4			304	945.1			304	8195			304	558.7			304	977.6
												305	681.7			305	608.6			305	414			305	550			305	615.1			305	542.9			305	933.4			305	7878			305	550.8			305	964.5
												306	679			306	612.1			306	416.6			306	551.6			306	614.9			306	543.8			306	925			306	1155			306	550.7			306	957.2
												307	686.5			307	610.5			307	411.8			307	544			307	608.4			307	536.4			307	906.4			307	962.7			307	548.2			307	947.8
												308	676.7			308	608.6			308	413.3			308	540.2			308	603.7			308	538.3			308	908.5			308	955.7			308	555.2			308	938.5
												309	681.4			309	611.6			309	417.4			309	545			309	606.8			309	533.1			309	890.1			309	952.1			309	545.1			309	932.9
												310	681.6			310	613.2			310	419.2			310	543.5			310	600.7			310	532			310	875.6			310	941			310	552.7			310	918.4
												311	681.6			311	607.9			311	411.9			311	543.7			311	604.6			311	530.3			311	870.8			311	930			311	548.4			311	926.7
												312	682.1			312	607.2			312	414.3			312	538			312	605			312	527.4			312	851.9			312	929.7			312	545			312	918.7
												313	684.8			313	611.7			313	418.4			313	535.5			313	598.2			313	533			313	842.8			313	901.3			313	545.6			313	910.9
												314	683.9			314	605.1			314	416.1			314	540.4			314	593.2			314	528.5			314	832.4			314	901.5			314	545.3			314	908.7
												315	685.9			315	606.9			315	412.8			315	535.1			315	594.9			315	526.9			315	826.8			315	895.8			315	547.7			315	900.1
												316	686.3			316	613.3			316	410.2			316	536.7			316	594.1			316	526			316	810.5			316	880.6			316	545.5			316	908.3
												317	684.9			317	9999.9			317	417.4			317	534.9			317	596.1			317	525.1			317	792.8			317	871			317	552.3			317	901.5
												318	679.5			318	9999.9			318	412.8			318	539.1			318	593.4			318	523.5			318	786.6			318	863.2			318	545.2			318	899.7
												319	681.1			319	9999.9			319	417.6			319	528.7			319	596.6			319	517.7			319	772.2			319	847.2			319	541			319	893.9
												320	682.7			320	660.8			320	417.1			320	536.1			320	588.8			320	518			320	769.9			320	838.1			320	547.8			320	891
												321	688.2			321	663.7			321	415.8			321	530.5			321	590.1			321	521.3			321	765.4			321	819.1			321	543.3			321	884.6
												322	683.5			322	658.4			322	413			322	535.3			322	586.6			322	515.8			322	751.3			322	811.7			322	544.2			322	893.6
												323	683.2			323	655.6			323	411.9			323	533.7			323	584.1			323	514.5			323	741			323	799.8			323	543.7			323	886.6
												324	675.8			324	658.5			324	416			324	530.9			324	580.8			324	517.3			324	735.5			324	785.1			324	541.3			324	882.8
												325	683.4			325	651.3			325	414.4			325	533.3			325	586.4			325	515.6			325	728			325	776.6			325	539.5			325	884.4
												326	685.7			326	648.2			326	414.6			326	528.9			326	587.4			326	513.8			326	719.6			326	770.2			326	543.3			326	887.8
												327	679.2			327	643.3			327	415.7			327	533.2			327	588			327	513.4			327	713.9			327	752.2			327	542.9			327	885.4
												328	685.6			328	641.3			328	410.6			328	529.3			328	585.7			328	511.3			328	707.6			328	754.1			328	537.1			328	881
												329	681.4			329	638.9			329	414.9			329	527.6			329	587			329	513.9			329	705.5			329	738.3			329	540			329	879.3
												330	682.9			330	633.6			330	414.2			330	527.9			330	579.1			330	513			330	702.2			330	734.9			330	539.7			330	880.2
												331	9999.9			331	630			331	409.7			331	526.1			331	586.3			331	511.2			331	698.1			331	727.5			331	540.3			331	876.5
												332	9999.9			332	620.7			332	412.5			332	532.6			332	585.5			332	511.4			332	690.3			332	719.8			332	541.2			332	887.8
												333	9999.9			333	617.3			333	418.3			333	529.6			333	582			333	513.8			333	685.1			333	714			333	543			333	880
												334	9999.9			334	616.9			334	414.6			334	527.5			334	581.8			334	509.6			334	682.7			334	704.5			334	532.8			334	877.6
												335	746.2			335	606.3			335	412.8			335	528			335	578.6			335	509.3			335	682			335	696.9			335	536.5			335	868.5
												336	733			336	599.7			336	412.8			336	528.6			336	585.2			336	509.9			336	678.6			336	695.3			336	539.6			336	881.5
												337	725.4			337	603.2			337	417.8			337	529			337	584			337	514.1			337	681.3			337	692.7			337	539.7			337	876.7
												338	729.9			338	595.8			338	411.9			338	523.9			338	580			338	506.7			338	677.7			338	683.5			338	539.9			338	873
												339	719.7			339	586.4			339	416.6			339	525.9			339	582.8			339	514.7			339	670.6			339	687.1			339	537.8			339	875.3
												340	720.5			340	584.8			340	412.5			340	527			340	580.5			340	509.3			340	672.4			340	679.4			340	540.9			340	866.4
												341	714.1			341	571.5			341	413.1			341	526.8			341	577.4			341	508.9			341	670.3			341	681.6			341	540.2			341	870
												342	716.4			342	572.2			342	421			342	529.3			342	581.6			342	507			342	671.1			342	678.2			342	535.3			342	862.1
												343	705.7			343	566			343	410.9			343	526.5			343	574.8			343	508.2			343	667			343	670.9			343	534.3			343	869.8
												344	708.8			344	555.4			344	416.9			344	525.3			344	580.5			344	507			344	663.3			344	671.8			344	535.9			344	869.1
												345	700.9			345	554			345	413.3			345	531.2			345	573.5			345	510.4			345	665.7			345	666.3			345	6505			345	876.6
												346	690.8			346	551.1			346	416			346	521.9			346	577.5			346	507.4			346	669.4			346	667			346	9999.9			346	873
												347	686.8			347	546.6			347	414.9			347	523.3			347	577.8			347	504.2			347	660.5			347	667.2			347	9912			347	872.8
												348	686			348	539.3			348	9999.9			348	526.4			348	572.2			348	506			348	658.7			348	665.2			348	9999.9			348	867
												349	674.3			349	538.1			349	9999.9			349	527.4			349	575.1			349	502			349	662.7			349	659.3			349	528.6			349	867.4
												350	670.2			350	532			350	9999.9			350	526.2			350	574.8			350	502.6			350	659.4			350	662.5			350	533.3			350	860.7
												351	660.7			351	524.5			351	451.8			351	521.5			351	577.5			351	509.6			351	653.6			351	659.7			351	532.3			351	878
												352	656.8			352	522.3			352	447.8			352	521.2			352	578.1			352	506.1			352	655.2			352	657.7			352	533.1			352	867.2
												353	643.7			353	521.9			353	454.3			353	519.7			353	576.2			353	509.5			353	660.9			353	660.5			353	532.9			353	874.4
												354	643.1			354	516.7			354	447.8			354	522.5			354	575.3			354	502.5			354	654.8			354	650.9			354	530.7			354	863.6
												355	631.3			355	506.3			355	448.2			355	525.6			355	578.3			355	505.7			355	659.5			355	655.7			355	527			355	871.8
												356	623.6			356	510.7			356	444.5			356	521.1			356	575.3			356	501.1			356	660.9			356	653.7			356	533.5			356	869.9
												357	622.7			357	506.2			357	443.9			357	528.6			357	575.6			357	502.5			357	656.3			357	655.8							357	873.8
												358	610.8			358	502.1			358	435.8			358	526.7			358	576.8			358	505			358	650.9			358	652.4							358	864.1
												359	610.4			359	500.6			359	439.2			359	524.5			359	580.6			359	498.8			359	655.1			359	645.5							359	863.9
												360	604			360	497.2			360	440.3			360	527.7			360	573.4			360	507.9			360	655.5			360	647.9							360	874.1
												361	595.7			361	495.7			361	434.7			361	525.4			361	577.5			361	9999.9			361	655.1			361	651.2							361	867.5
												362	593.2			362	491.7			362	430			362	531.5			362	573.2			362	9999.9			362	655.7			362	651.7							362	867.4
												363	585			363	486.7			363	427.4			363	528.4			363	571.2			363	9999.9			363	652.1			363	653.4							363	859.7
												364	579.7			364	482.7			364	422.2			364	528.8			364	573			364	1828			364	652.5			364	650.4							364	9846
												365	575.9			365	486.9			365	420.6			365	523.4			365	581.9			365	504.8			365	648.8			365	645.8							365	7734
												366	571			366	480.6			366	412.9			366	522.7			366	572			366	502.4			366	653.7			366	646.2							366	7878
												367	563.5			367	479.7			367	411.1			367	530.6			367	576.1			367	499.4			367	654.7			367	646.4							367	875.1
												368	563.6			368	480.3			368	410.2			368	528.9			368	578.7			368	499.3			368	653.8			368	642.3							368	858.3
												369	553.4			369	477.9			369	402.6			369	526.9			369	575.5			369	499.7			369	650.6			369	647.3							369	856.2
												370	553			370	474			370	402.8			370	530.3			370	571.1			370	500.1			370	646.8			370	650.2							370	862.4
												371	550.3			371	478.9			371	400.9			371	529.7			371	577.5			371	500.7			371	646.3			371	645.6							371	855.5
												372	547.1			372	478.3			372	397.7			372	528.2			372	576.7			372	497.7			372	645.3			372	646.9							372	856.4
												373	546			373	473.5			373	394			373	527.6			373	571.6			373	500.7			373	650			373	647.6							373	852.8
												374	535.3			374	470.9			374	388.5			374	530			374	571.7			374	498.8			374	643			374	644.2							374	853
												375	540.2			375	467.3			375	384.5			375	533.4			375	570.5			375	502.3			375	650.7			375	643.5							375	860
												376	534.6			376	467.8			376	384.9			376	533.5			376	579.3			376	495.4			376	651.3			376	645.4							376	852.4
												377	534.7			377	462.9			377	380.6			377	531.9			377	574.7			377	498.9			377	643			377	647.8							377	854.7
												378	528.5			378	467.1			378	381.5			378	529.4			378	577.5			378	498.6			378	648.1			378	639.9							378	858.5
												379	529			379	467.5			379	372.9			379	533.7			379	5186			379	499.6			379	653.7			379	646							379	855.9
												380	526.2			380	464.9			380	376.1			380	530.2			380	576.6			380	504.3			380	647.8			380	642.6							380	856.5
												381	524.7			381	463.9			381	368.8			381	529.8			381	577.1			381	499.3			381	645.5			381	638.2							381	854.2
												382	527.7			382	466.8			382	367.2			382	530			382	574.1			382	496.1			382	650.3			382	643.2							382	854.5
												383	520.4			383	463.7			383	363.5			383	525.9			383	573.1							383	647.7			383	640.3							383	853.4
												384	520.7			384	464.3			384	363			384	529.4			384	574.6							384	650.1			384	641.5							384	854
												385	515.6			385	459.2			385	362.7			385	534			385	571.7							385	645.9			385	644.1							385	853
												386	512.9			386	464.2			386	355.2			386	535.1			386	577.1							386	642.3			386	639.6							386	853.2
												387	517.4			387	458.9			387	359.3			387	532.2			387	568.4							387	647.1			387	645.6							387	856.1
												388	510.2			388	461.9			388	353.2			388	531.3			388	576							388	643.8			388	636.2							388	858.7
												389	515.8			389	463			389	354.2			389	535.3			389	569.8							389	647.5			389	641.4							389	852.2
												390	512.8			390	458			390	349			390	530.3			390	573.3							390	648.8			390	640.1							390	851.9
												391	510			391	458			391	350.6			391	530.7			391	578.8							391	651			391	646.5							391	858.8
												392	507.3			392	456.9			392	352.4			392	534.7			392	673.9							392	647.1			392	644.8							392	854.8
												393	508.5			393	456.1			393	349.3			393	527.9			393	9999.9							393	648.7			393	637.5							393	851.2
												394	510			394	456.5			394	350.2			394	532.1			394	9999.9							394	643.9			394	642.5							394	856.4
												395	511.9			395	455.4			395	344.3			395	533.2			395	570.5							395	648.8			395	639.5							395	857
												396	507.1			396	457.7			396	342.9			396	537.7			396	567.7							396	649.1			396	640.1							396	849.8
												397	499.6			397	452.1			397	342.7			397	531.4			397	563.9							397	645			397	642.6							397	850.7
												398	509.1			398	453.8			398	343.6			398	530.4			398	572.9							398	641.7			398	635.6							398	852.8
												399	501.7			399	451.1			399	344.4			399	533.8			399	570							399	644.9			399	9999.9							399	852
												400	502.4			400	453.3			400	338.3			400	530.4			400	563							400	649.4			400	9999.9							400	849.1
												401	509.7			401	456.5			401	340.2			401	529.7			401	573.2							401	641.7			401	9999.9
												402	510.6			402	448.3			402	341.9			402	532.5			402	569.6							402	639.1			402	633.8
												403	501			403	455.5			403	337.5			403	531.5											403	641.3			403	637.6
												404	498.6			404	458.2			404	338.8			404	532.7											404	643.2			404	629
												405	503.2			405	452.9			405	338.1			405	537.5											405	647.6			405	633.8
												406	507			406	450.8			406	333.7			406	532.8											406	652.1			406	630.9
												407	498.7			407	455.8			407	333.6			407	530.5											407	640.8			407	634
												408	502			408	452.5			408	335.5			408	531											408	640.4			408	630.5
												409	498.3			409	455.3			409	334.9			409	526.6											409	643.3			409	635.6
												410	501.6			410	453.3			410	332.4			410	539.3											410	639.3			410	628.9
												411	505.5			411	453.1			411	335.2			411	528.7											411	642.1			411	632.8
												412	502.3			412	449.4			412	333.4			412	533.8											412	646.2
												413	501.7			413	449.8			413	329.3			413	537.3											413	644.2
												414	505.4			414	453.5			414	326.1			414	533.9											414	646
												415	498.9			415	451			415	333			415	536											415	642.7
												416	496			416	450.4			416	331.6			416	529.6											416	644.2
												417	498.2			417	450.6			417	333.8			417	535.5											417	638.5
												418	500.4			418	451.1			418	331.5			418	536.6											418	646.2
												419	501			419	457.3			419	333.7			419	532.2											419	646.6
												420	494.5			420	451			420	325.4			420	535.4											420	649.7
												421	492.4			421	455.5			421	324.5			421	533.8											421	640.3
												422	499.1			422	450.1			422	328.4			422	531.1											422	648.8
												423	498.3			423	451.1			423	330.3			423	533.6											423	644.8
												424	495.7			424	449.4			424	328.7			424	533.8											424	648.7
												425	500.8			425	448.4			425	328.9			425	534.9											425	641.9
												426	497.6			426	443.3			426	326.9			426	531.3											426	649.3
												427	498.1			427	448.1			427	327.3			427	532.6											427	640.6
												428	493			428	447.6			428	326.1			428	534.2											428	3176
												429	496.7			429	448.3			429	328.7			429	534.1											429	9999.9
												430	500.6			430	444.8			430	329.2			430	537.6											430	9999.9
												431	497.9			431	451			431	324.4			431	535.7											431	9999.9
												432	492.7			432	448.4			432	326.5			432	529.9											432	639.4
												433	491.8			433	447.3			433	328.2			433	532.5											433	636.8
												434	498.3			434	451.4			434	325.3			434	533.1											434	637.4
												435	494.7			435	447.4			435	325.5			435	9999.9											435	638.4
												436	495.9			436	448.8			436	326.7			436	9999.9											436	640.9
												437	493.6			437	445.7			437	324.3			437	9999.9											437	638.3
												438	493.3			438	450.4			438	325.2			438	8194											438	639.2
												439	494.5			439	451.1			439	326.1			439	531.6											439	633.2
												440	494.9			440	448.7			440	324.7			440	528.6											440	633.9
												441	487.9			441	444.9			441	322.5			441	532.6											441	632.7
												442	496.8			442	446.1			442	327.5			442	530.2											442	640.6
												443	495.1			443	447.7			443	325.6			443	528.1											443	633.5
												444	494.6			444	447.7			444	323.8			444	528.9											444	634.2
												445	500			445	451			445	327.4			445	527.4											445	631.7
												446	490.3			446	444.8			446	323.7			446	528.7
												447	498.3			447	444.7			447	324			447	534
												448	495.6			448	9999.9			448	321.1			448	528.1
												449	494.9			449	9999.9			449	324.4			449	524.7
												450	497.4			450	9999.9			450	327.7			450	526.2
												451	490.9			451	445			451	321.9			451	528.5
												452	496.9			452	446			452	324.2			452	531.5
												453	641.6			453	445			453	325.2			453	534
												454	9999.9			454	445.2			454	326.3			454	536.3
												455	9999.9			455	439.5			455	320.9			455	530.8
												456	644.8			456	442.1			456	324.7			456	531
												457	492.5			457	442.6			457	327.8			457	530.7
												458	484.2			458	444.6			458	323.7			458	529.1
												459	489			459	439.3			459	323.3
												460	485.7			460	445			460	324.5
												461	488.2			461	441.1			461	322
												462	489.3			462	433.8			462	322.3
												463	489.4			463	440.4			463	321.2
												464	482.3			464	440.1			464	321.9
												465	486.2			465	441.5			465	322.8
												466	489.3			466	436.3			466	323.2
												467	488.1			467	442.1			467	9999.9
												468	487.5			468	441.1			468	9999.9
												469	480.9			469	438.7			469	9999.9
												470	483.5			470	437.4			470	319
												471	488			471	445.9			471	322.1
												472	485.2			472	441.8			472	319.1
												473	482.7			473	444.3			473	316.1
												474	484.2			474	443.1			474	321.7
												475	487.1			475	436.2			475	322.9
												476	483.1			476	441.7			476	321.4
												477	490.8			477	446.6			477	321.6
												478	481.8							478	319
												479	479.8							479	318.9
												480	485							480	319.4
												481	491.4							481	320.9
												482	485.2							482	322
												483	486.5							483	322.2
												484	486.6							484	318.7
												485	486							485	315.2
												486	479.2							486	320.4
												487	493.7							487	316.4
												488	484.1							488	319.8
												489	485.3							489	322.8
												490	489.4							490	318.8
												491	484.3							491	324
												492	487.1							492	318.5
												493	486.6							493	321.4
												494	489.8							494	321.6
												495	483.5							495	320.4
												496	481.9							496	322.7
												497	482.7							497	316.2
												498	488.8							498	318.2
												499	487.5							499	320
												500	489.4							500	322.4
												501	487.2							501	318.1
												502	480.6							502	318.7
												503	484.3							503	321.7
												504	483.4							504	319.5
												505	485.9							505	323
												506	486.5							506	320.6
												507	484.8							507	319.1
												508	482.5							508	320.2
												509	489							509	317.4
												510	488.1							510	320.7
												511	481.9							511	319.8
												512	486.1							512	321.9
												513	486.6							513	319.3
												514	486.6							514	318
												515	479.4							515	314.7
												516	485.9
												517	485.6
												518	485.5
												519	484.8
												520	486.6
												521	486.1
												522	480.6
												523	488.3
												524	482.4
												525	486.9
												526	481.6
												527	484
												528	484.7
												529	482.6
												530	483.6
												531	486.2
												532	485.5
												533	493.8
												534	485.8
												535	481.3
												536	482.3
												537	482.3
												538	481
												539	487.1
												540	486.9
												541	489.1
												542	482.1
												543	485.7
												544	489.1
												545	483.6
												546	480.5
												547	482.6
												548	481.5
												549	482
												550	483.6
												551	482.5
												552	483.8
												553	482.3
												554	484.3
												555	485
												556	487.1
												557	489.5
												558	486.5
												559	485
												560	481.5
												561	483.2
												562	482.3
												563	480.9
												564	488.1
												565	483.8
												566	482.6
												567	482.8
												568	481
												569	484.4
												570	480.1
												571	483
												572	482.2
												573	483.5
												574	482.4
												575	483.8
												576	485.1
												577	484.6
												578	486.2
												579	479.9
												580	486.6
												581	485.7
												582	484.9
												583	481
												584	483.7
												585	481.8
												586	482.4
												587	484
												588	483.7
												589	482.8

## Sheet: Figure 4f
Orginal MTS data for figure 4f							Absorbance at 490nm
Method name: Method 1
Application: SparkControl				V2.3
Device: Spark				Serial number: 1705009382
Firmware:				LUM:V5.2.3|ABS:V4.3.2|ABS_MEX:V5.0.7|CELL:V4.1.4|MTP:V12.4.0|FLUOR:V5.1.3|FLUOR_FP:V5.0.2|FLUOR_BOTTOM:V5.0.2|FLUOR_MEM:V5.0.7|FLUOR_MEX:V5.0.7|INJ:V3.1.1
Date:				2020-09-23
Time:				16:38
System				PC-CZC91091TQ
User				PC-CZC91091TQ\COMPUTER
Plate				[GRE96ft] - Greiner 96 Flat Transparent Cat. No.: 655101/655161/655192
Lid lifter				No lid
Humidity Cassette				No humidity cassette
Smooth mode				Not selected
List of actions in this measurement script:
Plate
	Absorbance					Label 1
Name				GRE96ft
Plate layout
Plate area				B2-D10
Mode	Absorbance
Name	Label 1
Measurement wavelength				490	nm
Number of flashes				10
Settle time				50	ms
Part of Plate				B2-D10
Start Time				2020-09-23 16:38:31
Temperature				16.1	°C
<>	1	2	3	4	5	6	7	8	9	10	11	12
A
B				0.5001	0.3914	0.3825	0.394	0.4059	0.2679	0.2506
C				0.5026	0.3782	0.3781	0.3862	0.4066	0.2655	0.3603
D				0.4734	0.3847	0.3752	0.4042	0.3986	0.2878	0.3126
E				M0786	wt	R70A	Q71A	K74A	MTS plus medium	just meidum
F
G
H

## Sheet: Figure 4g
original MTS data for Figure 4g				Absorbance at 490nm
Method name: Method 1
Application: SparkControl				V2.3
Device: Spark				Serial number: 1705009382
Firmware:				LUM:V5.2.3|ABS:V4.3.2|ABS_MEX:V5.0.7|CELL:V4.1.4|MTP:V12.4.0|FLUOR:V5.1.3|FLUOR_FP:V5.0.2|FLUOR_BOTTOM:V5.0.2|FLUOR_MEM:V5.0.7|FLUOR_MEX:V5.0.7|INJ:V3.1.1
Date:				2020-06-14
Time:				13:47
System				PC-CZC91091TQ
User				PC-CZC91091TQ\COMPUTER
Plate				[GRE96ft] - Greiner 96 Flat Transparent Cat. No.: 655101/655161/655192
Lid lifter				No lid
Humidity Cassette				No humidity cassette
Smooth mode				Not selected
List of actions in this measurement script:
Plate
	Absorbance					Label 1
Name				GRE96ft
Plate layout
Plate area				B2-D7
Mode	Absorbance
Name	Label 1
Measurement wavelength				492	nm
Number of flashes				10
Settle time				50	ms
Part of Plate				B2-D7
Start Time				2020-06-14 13:47:29
Temperature				18.7	°C
<>	1	2	3	4	5	6	7	8	9	10	11	12
A
B			0.5139	0.4325	0.6084	0.5299	0.345
C			0.5041	0.4431	0.6187	0.4891	0.3221
D			0.527	0.4322	0.5931	0.5037	0.2691
E			M0786	wt	TA	DD	meidum
F
G
H

## Sheet: Figure 5c
[SAMPLE]	Named as DrrA_16-352-A176C:TReND-1: Rab1b
{
[VERSION]
{
ASRFormat	4.0.0	2020-10-26
MHVersion	B.07.00 [7024.0]
}
Sample	1
Well	1,1:B,7
RawSamplePosition	P1-B7
FileName	D:\MassHunter\Data\Christian Pett\Jiqing Du\180919_DrrA_16_352_A176C-1C-Rab1_3_174.d
SampleType	0
SampleID	180919_16_DrrA_16_352_A176C-1C-Rab1_3_174
SampleDescription
Date	2019-09-18
Time	18:40:22
UserName
Instrument	Instrument 1
Method	D:\MassHunter\Methods\INTACT PROTEIN\C8 Desalting Method 1.m
DAMethod
AnalysisTime	5.928
FileType	7
[COMPOUND]
{
;Mass	Formula	Name	MassError(ppm)	MassError(mDa)
}
[FUNCTION]
{
Function	1
IonMode	Esi
Type	MS
Description	MS
Polarity	Positive
MassDecimals	4
[SPECTRUM]
{
ProcDesc	D:\MassHunter\Data\Christian Pett\Jiqing Du\180919_DrrA_16_352_A176C-1C-Rab1_3_174.d
Peak ID	1
Peak Ref	1
Time	2.663
Polarity	Positive
TIC	1.099627E+08
BPI	127966.5631
BPM	322.2722
Continuum	TRUE
Type	MS
[MS]
{
;Mass	% BPI
99.9993148120573	0.1351
100.002181204031	0.1395
100.005047637084	0.1400
100.007914111217	0.1472
100.01078062643	0.1484
100.013647182724	0.1395
100.016513780097	0.1310
100.01938041855	0.1396
100.022247098083	0.1354
100.025113818697	0.1298
100.02798058039	0.1305
100.030847383163	0.1382
100.033714227016	0.1471
100.036581111949	0.1474
100.039448037963	0.1451
100.042315005056	0.1472
100.045182013229	0.1537
100.048049062482	0.1476
100.050916152815	0.1491
100.053783284228	0.1397
100.056650456721	0.1403
100.059517670294	0.1510
100.062384924947	0.1933
100.06525222068	0.4028
100.068119557493	1.1358
100.070986935386	2.5633
100.073854354359	3.9087
100.076721814412	4.1873
100.079589315545	3.2986
100.082456857758	2.1172
100.085324441051	1.2906
100.088192065424	0.8920
100.091059730877	0.7070
100.093927437409	0.6332
100.096795185022	0.5878
100.099662973715	0.5523
100.102530803488	0.5450
100.105398674341	0.6054
100.108266586273	0.6741
100.111134539286	0.7222
100.114002533379	0.6505
100.116870568552	0.5295
100.119738644805	0.4136
100.122606762137	0.3494
100.12547492055	0.3174
100.128343120043	0.2980
100.131211360615	0.2785
100.134079642268	0.2560
100.136947965001	0.2506
100.139816328813	0.2340
100.142684733706	0.2393
100.145553179678	0.2375
100.148421666731	0.2413
100.151290194864	0.2254
100.154158764076	0.2073
100.157027374369	0.1955
100.159896025741	0.1908
100.162764718194	0.1987
100.165633451726	0.2024
100.168502226339	0.2151
100.171371042031	0.2195
100.174239898804	0.2066
100.177108796656	0.1730
100.179977735589	0.1565
100.182846715601	0.1485
100.185715736693	0.1530
100.188584798866	0.1565
100.191453902118	0.1692
100.194323046451	0.1729
100.197192231863	0.1669
100.200061458355	0.1638
100.202930725928	0.1589
100.20580003458	0.1556
100.208669384312	0.1492
100.211538775124	0.1465
100.214408207017	0.1464
100.217277679989	0.1426
100.220147194041	0.1430
100.223016749173	0.1417
100.225886345386	0.1411
100.228755982678	0.1369
100.23162566105	0.1350
100.234495380502	0.1333
100.237365141034	0.1340
100.240234942646	0.1286
100.243104785338	0.1388
100.245974669111	0.1374
100.248844593963	0.1441
100.251714559895	0.1415
100.254584566907	0.1437
100.257454614999	0.1378
100.260324704171	0.1363
100.263194834423	0.1355
100.266065005755	0.1459
100.268935218167	0.1509
100.271805471659	0.1484
100.274675766231	0.1465
100.277546101883	0.1386
100.280416478615	0.1279
100.283286896427	0.1261
100.286157355319	0.1387
100.28902785529	0.1401
100.291898396342	0.1416
100.294768978474	0.1402
100.297639601686	0.1362
100.300510265978	0.1343
100.30338097135	0.1344
100.306251717801	0.1347
100.309122505333	0.1495
100.311993333945	0.1587
100.314864203637	0.1627
100.317735114408	0.1588
100.32060606626	0.1509
100.323477059192	0.1499
100.326348093204	0.1410
100.329219168295	0.1393
100.332090284467	0.1321
100.334961441719	0.1420
100.33783264005	0.1479
100.340703879462	0.1598
100.343575159954	0.1658
100.346446481525	0.1621
100.349317844177	0.1567
100.352189247908	0.1496
100.35506069272	0.1549
100.357932178611	0.1607
100.360803705583	0.1751
100.363675273634	0.1694
100.366546882766	0.1561
100.369418532977	0.1557
100.372290224269	0.1567
100.37516195664	0.1571
100.378033730092	0.1437
100.380905544623	0.1430
100.383777400235	0.1416
100.386649296926	0.1463
100.389521234697	0.1550
100.392393213549	0.1505
100.39526523348	0.1572
100.398137294491	0.1623
100.401009396583	0.1682
100.403881539754	0.1663
100.406753724005	0.1526
100.409625949337	0.1444
100.412498215748	0.1538
100.415370523239	0.1516
100.41824287181	0.1541
100.421115261462	0.1558
100.423987692193	0.1561
100.426860164004	0.1511
100.429732676895	0.1468
100.432605230866	0.1441
100.435477825918	0.1200
100.438350462049	0.1191
100.44122313926	0.1288
100.444095857551	0.1376
100.446968616922	0.1353
100.449841417373	0.1281
100.452714258904	0.1274
100.455587141515	0.1336
100.458460065206	0.1345
100.461333029977	0.1399
100.464206035828	0.1265
100.467079082759	0.1336
100.46995217077	0.1303
100.472825299861	0.1397
100.475698470032	0.1455
100.478571681283	0.1370
100.481444933614	0.1280
100.484318227025	0.1269
100.487191561516	0.1360
100.490064937087	0.1382
100.492938353738	0.1349
100.495811811468	0.1300
100.498685310279	0.1202
100.50155885017	0.1206
100.504432431141	0.1198
100.507306053192	0.1333
100.510179716323	0.1278
100.513053420533	0.1354
100.515927165824	0.1279
100.518800952195	0.1326
100.521674779646	0.1281
100.524548648176	0.1274
100.527422557787	0.1223
100.530296508478	0.1290
100.533170500248	0.1420
100.536044533099	0.1410
100.53891860703	0.1436
100.54179272204	0.1413
100.544666878131	0.1431
100.547541075301	0.1401
100.550415313552	0.1385
100.553289592882	0.1408
100.556163913293	0.1408
100.559038274784	0.1465
100.561912677354	0.1519
100.564787121005	0.1497
100.567661605735	0.1495
100.570536131546	0.1464
100.573410698436	0.1342
100.576285306407	0.1324
100.579159955457	0.1367
100.582034645587	0.1378
100.584909376798	0.1412
100.587784149088	0.1459
100.590658962459	0.1540
100.593533816909	0.1409
100.596408712439	0.1318
100.59928364905	0.1258
100.60215862674	0.1340
100.60503364551	0.1431
100.60790870536	0.1474
100.610783806291	0.1613
100.613658948301	0.1579
100.616534131391	0.1570
100.619409355562	0.1640
100.622284620812	0.1632
100.625159927142	0.1583
100.628035274552	0.1608
100.630910663042	0.1642
100.633786092612	0.1615
100.636661563263	0.1671
100.639537074993	0.1611
100.642412627803	0.1559
100.645288221693	0.1429
100.648163856663	0.1445
100.651039532713	0.1448
100.653915249843	0.1538
100.656791008053	0.1538
100.659666807343	0.1555
100.662542647713	0.1509
100.665418529163	0.1513
100.668294451693	0.1440
100.671170415303	0.1404
100.674046419993	0.1371
100.676922465763	0.1319
100.679798552613	0.1366
100.682674680543	0.1402
100.685550849553	0.1450
100.688427059643	0.1427
100.691303310813	0.1412
100.694179603063	0.1331
100.697055936392	0.1381
100.699932310802	0.1396
100.702808726292	0.1412
100.705685182862	0.1472
100.708561680512	0.1432
100.711438219241	0.1210
100.714314799051	0.1134
100.717191419941	0.1160
100.720068081911	0.1211
100.72294478496	0.1274
100.72582152909	0.1353
100.7286983143	0.1331
100.731575140589	0.1369
100.734452007959	0.1451
100.737328916409	0.1493
100.740205865938	0.1454
100.743082856548	0.1317
100.745959888238	0.1266
100.748836961007	0.1214
100.751714074857	0.1217
100.754591229786	0.1144
100.757468425796	0.1286
100.760345662885	0.1298
100.763222941055	0.1432
100.766100260304	0.1321
100.768977620634	0.1284
100.771855022043	0.1252
100.774732464533	0.1285
100.777609948102	0.1314
100.780487472752	0.1286
100.783365038481	0.1256
100.786242645291	0.1213
100.78912029318	0.1262
100.791997982149	0.1285
100.794875712199	0.1197
100.797753483328	0.1230
100.800631295537	0.1268
100.803509148827	0.1291
100.806387043196	0.1297
100.809264978645	0.1282
100.812142955175	0.1327
100.815020972784	0.1302
100.817899031473	0.1375
100.820777131242	0.1413
100.823655272091	0.1363
100.826533454021	0.1349
100.82941167703	0.1328
100.832289941119	0.1304
100.835168246288	0.1296
100.838046592537	0.1283
100.840924979866	0.1191
100.843803408276	0.1214
100.846681877765	0.1258
100.849560388334	0.1300
100.852438939983	0.1365
100.855317532712	0.1397
100.858196166521	0.1327
100.86107484141	0.1214
100.863953557379	0.1153
100.866832314428	0.1156
100.869711112557	0.1220
100.872589951766	0.1255
100.875468832055	0.1261
100.878347753424	0.1265
100.881226715873	0.1367
100.884105719402	0.1307
100.886984764011	0.1331
100.889863849699	0.1296
100.892742976468	0.1394
100.895622144317	0.1579
100.898501353246	0.1617
100.901380603255	0.1517
100.904259894344	0.1469
100.907139226512	0.1412
100.910018599761	0.1432
100.91289801409	0.1473
100.915777469499	0.1449
100.918656965987	0.1502
100.921536503556	0.1413
100.924416082205	0.1361
100.927295701934	0.1348
100.930175362742	0.1538
100.933055064631	0.1877
100.9359348076	0.2970
100.938814591648	0.5078
100.941694416777	0.6755
100.944574282985	0.6816
100.947454190274	0.5431
100.950334138643	0.3844
100.953214128091	0.2795
100.95609415862	0.2395
100.958974230228	0.2165
100.961854342917	0.2144
100.964734496685	0.2074
100.967614691534	0.2042
100.970494927462	0.2007
100.973375204471	0.1895
100.976255522559	0.1804
100.979135881728	0.1655
100.982016281976	0.1535
100.984896723304	0.1602
100.987777205713	0.1458
100.990657729201	0.1512
100.99353829377	0.1443
100.996418899418	0.1416
100.999299546146	0.1444
101.002180233955	0.1444
101.005060962843	0.1381
101.007941732811	0.1390
101.01082254386	0.1464
101.013703395988	0.1463
101.016584289196	0.1586
101.019465223484	0.1561
101.022346198853	0.1565
101.025227215301	0.1396
101.028108272829	0.1376
101.030989371437	0.1364
101.033870511125	0.1422
101.036751691893	0.1446
101.039632913742	0.1417
101.04251417667	0.1363
101.045395480678	0.1455
101.048276825766	0.1703
101.051158211934	0.2677
101.054039639182	0.4611
101.05692110751	0.6862
101.059802616918	0.8115
101.062684167406	0.7581
101.065565758974	0.6092
101.068447391622	0.5207
101.07132906535	0.5030
101.074210780158	0.5236
101.077092536046	0.5049
101.079974333014	0.4849
101.082856171062	0.3999
101.08573805019	0.3437
101.088619970398	0.2956
101.091501931686	0.2626
101.094383934053	0.2459
101.097265977501	0.2383
101.100148062029	0.2287
101.103030187637	0.2209
101.105912354325	0.2345
101.108794562093	0.2344
101.11167681094	0.2247
101.114559100868	0.2223
101.117441431876	0.2140
101.120323803964	0.2026
101.123206217131	0.1815
101.126088671379	0.1701
101.128971166707	0.1651
101.131853703114	0.1732
101.134736280602	0.1692
101.13761889917	0.1643
101.140501558817	0.1566
101.143384259545	0.1541
101.146267001353	0.1622
101.14914978424	0.1573
101.152032608208	0.1513
101.154915473255	0.1487
101.157798379383	0.1549
101.16068132659	0.1512
101.163564314878	0.1517
101.166447344245	0.1496
101.169330414693	0.1516
101.17221352622	0.1641
101.175096678828	0.1612
101.177979872515	0.1605
101.180863107283	0.1566
101.18374638313	0.1471
101.186629700057	0.1450
101.189513058065	0.1450
101.192396457152	0.1507
101.19527989732	0.1544
101.198163378567	0.1585
101.201046900894	0.1560
101.203930464302	0.1509
101.206814068789	0.1530
101.209697714356	0.1574
101.212581401003	0.1578
101.215465128731	0.1491
101.218348897538	0.1458
101.221232707425	0.1466
101.224116558392	0.1557
101.22700045044	0.1485
101.229884383567	0.1480
101.232768357774	0.1500
101.235652373061	0.1496
101.238536429428	0.1540
101.241420526875	0.1493
101.244304665403	0.1542
101.24718884501	0.1585
101.250073065697	0.1627
101.252957327464	0.1651
101.255841630311	0.1578
101.258725974238	0.1532
101.261610359245	0.1526
101.264494785332	0.1351
101.267379252499	0.1302
101.270263760746	0.1259
101.273148310073	0.1223
101.27603290048	0.1240
101.278917531967	0.1277
101.281802204534	0.1400
101.284686918181	0.1366
101.287571672908	0.1389
101.290456468714	0.1325
101.293341305601	0.1264
101.296226183568	0.1253
101.299111102615	0.1235
101.301996062742	0.1178
101.304881063949	0.1093
101.307766106235	0.1299
101.310651189602	0.1377
101.313536314049	0.1435
101.316421479576	0.1331
101.319306686183	0.1262
101.322191933869	0.1257
101.325077222636	0.1277
101.327962552483	0.1368
101.330847923409	0.1312
101.333733335416	0.1257
101.336618788503	0.1202
101.339504282669	0.1249
101.342389817916	0.1244
101.345275394243	0.1193
101.348161011649	0.1324
101.351046670136	0.1286
101.353932369702	0.1333
101.356818110349	0.1325
101.359703892075	0.1324
101.362589714882	0.1296
101.365475578768	0.1435
101.368361483735	0.1392
101.371247429781	0.1400
101.374133416908	0.1334
101.377019445114	0.1325
101.379905514401	0.1398
101.382791624767	0.1364
101.385677776214	0.1442
101.38856396874	0.1321
101.391450202346	0.1327
101.394336477033	0.1259
101.397222792799	0.1259
101.400109149646	0.1310
101.402995547572	0.1279
101.405881986578	0.1310
101.408768466664	0.1278
101.411654987831	0.1319
101.414541550077	0.1325
101.417428153403	0.1318
101.420314797809	0.1274
101.423201483296	0.1316
101.426088209862	0.1374
101.428974977508	0.1382
101.431861786234	0.1366
101.43474863604	0.1321
101.437635526927	0.1297
101.440522458893	0.1275
101.443409431939	0.1286
101.446296446065	0.1310
101.449183501271	0.1468
101.452070597557	0.1504
101.454957734923	0.1449
101.457844913369	0.1433
101.460732132895	0.1436
101.463619393501	0.1461
101.466506695187	0.1433
101.469394037953	0.1356
101.472281421799	0.1421
101.475168846725	0.1469
101.478056312731	0.1525
101.480943819817	0.1469
101.483831367983	0.1421
101.486718957229	0.1394
101.489606587555	0.1437
101.492494258961	0.1409
101.495381971447	0.1510
101.498269725013	0.1464
101.501157519658	0.1420
101.504045355384	0.1403
101.50693323219	0.1359
101.509821150076	0.1444
101.512709109042	0.1453
101.515597109087	0.1394
101.518485150213	0.1373
101.521373232419	0.1345
101.524261355705	0.1449
101.52714952007	0.1422
101.530037725516	0.1386
101.532925972042	0.1370
101.535814259647	0.1436
101.538702588333	0.1480
101.541590958099	0.1281
101.544479368944	0.1303
101.54736782087	0.1312
101.550256313875	0.1271
101.553144847961	0.1234
101.556033423127	0.1287
101.558922039372	0.1282
101.561810696698	0.1268
101.564699395103	0.1388
101.567588134589	0.1343
101.570476915154	0.1311
101.5733657368	0.1258
101.576254599525	0.1230
101.579143503331	0.1228
101.582032448216	0.1308
101.584921434181	0.1386
101.587810461227	0.1401
101.590699529352	0.1369
101.593588638558	0.1354
101.596477788843	0.1234
101.599366980208	0.1272
101.602256212654	0.1278
101.605145486179	0.1291
101.608034800784	0.1234
101.61092415647	0.1245
101.613813553235	0.1205
101.61670299108	0.1227
101.619592470005	0.1304
101.622481990011	0.1286
101.625371551096	0.1250
101.628261153261	0.1207
101.631150796506	0.1228
101.634040480831	0.1396
101.636930206237	0.1305
101.639819972722	0.1269
101.642709780287	0.1172
101.645599628932	0.1214
101.648489518657	0.1239
101.651379449462	0.1337
101.654269421347	0.1358
101.657159434312	0.1389
101.660049488357	0.1313
101.662939583482	0.1288
101.665829719687	0.1189
101.668719896972	0.1225
101.671610115337	0.1218
101.674500374782	0.1249
101.677390675307	0.1167
101.680281016912	0.1224
101.683171399597	0.1272
101.686061823362	0.1374
101.688952288207	0.1343
101.691842794132	0.1398
101.694733341137	0.1387
101.697623929222	0.1406
101.700514558387	0.1288
101.703405228631	0.1355
101.706295939956	0.1362
101.709186692361	0.1415
101.712077485846	0.1397
101.714968320411	0.1349
101.717859196055	0.1313
101.72075011278	0.1290
101.723641070585	0.1223
101.726532069469	0.1395
101.729423109434	0.1469
101.732314190479	0.1487
101.735205312604	0.1451
101.738096475808	0.1475
101.740987680093	0.1418
101.743878925457	0.1464
101.746770211902	0.1322
101.749661539427	0.1405
101.752552908031	0.1345
101.755444317716	0.1403
101.75833576848	0.1520
101.761227260325	0.1539
101.764118793249	0.1570
101.767010367254	0.1430
101.769901982338	0.1439
101.772793638503	0.1332
101.775685335747	0.1419
101.778577074072	0.1531
101.781468853476	0.1528
101.784360673961	0.1499
101.787252535525	0.1478
101.79014443817	0.1394
101.793036381894	0.1340
101.795928366698	0.1365
101.798820392583	0.1419
101.801712459547	0.1452
101.804604567591	0.1484
101.807496716716	0.1568
101.81038890692	0.1546
101.813281138204	0.1477
101.816173410569	0.1339
101.819065724013	0.1096
101.821958078537	0.1116
101.824850474141	0.1219
101.827742910826	0.1190
101.83063538859	0.1220
101.833527907434	0.1192
101.836420467358	0.1243
101.839313068362	0.1245
101.842205710446	0.1187
101.845098393611	0.1161
101.847991117855	0.1194
101.850883883179	0.1248
101.853776689583	0.1193
101.856669537067	0.1180
101.859562425631	0.1157
101.862455355275	0.1253
101.865348325999	0.1308
101.868241337803	0.1232
101.871134390687	0.1280
101.874027484651	0.1242
101.876920619695	0.1206
101.879813795819	0.1105
101.882707013023	0.1106
101.885600271307	0.1148
101.888493570671	0.1181
101.891386911115	0.1211
101.894280292639	0.1223
101.897173715242	0.1192
101.900067178926	0.1226
101.90296068369	0.1282
101.905854229534	0.1276
101.908747816458	0.1228
101.911641444461	0.1228
101.914535113545	0.1239
101.917428823709	0.1295
101.920322574953	0.1319
101.923216367277	0.1309
101.92611020068	0.1286
101.929004075164	0.1278
101.931897990728	0.1354
101.934791947371	0.1473
101.937685945095	0.1517
101.940579983899	0.1560
101.943474063782	0.1476
101.946368184746	0.1482
101.94926234679	0.1470
101.952156549913	0.1541
101.955050794117	0.1554
101.9579450794	0.1495
101.960839405764	0.1477
101.963733773207	0.1528
101.966628181731	0.1485
101.969522631334	0.1407
101.972417122018	0.1394
101.975311653781	0.1431
101.978206226625	0.1407
101.981100840548	0.1354
101.983995495552	0.1320
101.986890191635	0.1346
101.989784928799	0.1369
101.992679707042	0.1392
101.995574526365	0.1390
101.998469386769	0.1361
102.001364288252	0.1315
102.004259230815	0.1364
102.007154214459	0.1362
102.010049239182	0.1414
102.012944304985	0.1429
102.015839411869	0.1390
102.018734559832	0.1402
102.021629748875	0.1427
102.024524978998	0.1499
102.027420250202	0.1492
102.030315562485	0.1498
102.033210915848	0.1651
102.036106310291	0.1700
102.039001745814	0.1699
102.041897222418	0.1864
102.044792740101	0.1992
102.047688298864	0.2369
102.050583898707	0.2881
102.05347953963	0.3227
102.056375221633	0.3247
102.059270944716	0.2978
102.062166708879	0.2684
102.065062514122	0.2414
102.067958360445	0.2157
102.070854247848	0.1969
102.073750176331	0.1927
102.076646145894	0.1918
102.079542156537	0.1970
102.08243820826	0.2492
102.085334301063	0.3652
102.088230434946	0.5112
102.091126609909	0.5938
102.094022825952	0.5229
102.096919083075	0.3908
102.099815381278	0.2803
102.10271172056	0.2261
102.105608100923	0.1991
102.108504522366	0.1888
102.111400984889	0.1903
102.114297488492	0.1849
102.117194033174	0.1916
102.120090618937	0.2293
102.12298724578	0.3272
102.125883913703	0.3843
102.128780622705	0.3918
102.131677372788	0.3254
102.134574163951	0.2578
102.137470996193	0.2094
102.140367869516	0.1840
102.143264783919	0.1817
102.146161739401	0.1669
102.149058735964	0.1654
102.151955773607	0.1568
102.154852852329	0.1500
102.157749972132	0.1505
102.160647133014	0.1466
102.163544334977	0.1460
102.166441578019	0.1475
102.169338862142	0.1409
102.172236187344	0.1485
102.175133553627	0.1512
102.178030960989	0.1454
102.180928409432	0.1338
102.183825898954	0.1298
102.186723429557	0.1366
102.189621001239	0.1418
102.192518614002	0.1397
102.195416267844	0.1338
102.198313962766	0.1363
102.201211698769	0.1377
102.204109475851	0.1368
102.207007294013	0.1330
102.209905153256	0.1357
102.212803053578	0.1348
102.21570099498	0.1349
102.218598977463	0.1394
102.221497001025	0.1396
102.224395065667	0.1363
102.227293171389	0.1356
102.230191318192	0.1298
102.233089506074	0.1259
102.235987735036	0.1248
102.238886005078	0.1266
102.2417843162	0.1245
102.244682668402	0.1250
102.247581061685	0.1204
102.250479496047	0.1242
102.253377971489	0.1247
102.256276488011	0.1265
102.259175045613	0.1287
102.262073644295	0.1278
102.264972284057	0.1271
102.267870964899	0.1264
102.270769686821	0.1201
102.273668449823	0.1151
102.276567253905	0.1242
102.279466099067	0.1319
102.282364985309	0.1448
102.285263912631	0.1420
102.288162881033	0.1412
102.291061890515	0.1366
102.293960941077	0.1326
102.296860032719	0.1308
102.29975916544	0.1309
102.302658339242	0.1305
102.305557554124	0.1356
102.308456810086	0.1374
102.311356107128	0.1441
102.31425544525	0.1378
102.317154824451	0.1387
102.320054244733	0.1456
102.322953706095	0.1442
102.325853208537	0.1411
102.328752752058	0.1353
102.33165233666	0.1328
102.334551962342	0.1393
102.337451629103	0.1367
102.340351336945	0.1293
102.343251085867	0.1289
102.346150875868	0.1327
102.34905070695	0.1319
102.351950579112	0.1312
102.354850492353	0.1335
102.357750446675	0.1324
102.360650442076	0.1353
102.363550478558	0.1429
102.36645055612	0.1396
102.369350674761	0.1378
102.372250834483	0.1404
102.375151035284	0.1176
102.378051277166	0.1173
102.380951560127	0.1199
102.383851884168	0.1201
102.38675224929	0.1213
102.389652655491	0.1186
102.392553102773	0.1161
102.395453591134	0.1119
102.398354120576	0.1172
102.401254691097	0.1193
102.404155302698	0.1245
102.40705595538	0.1285
102.409956649141	0.1305
102.412857383982	0.1270
102.415758159904	0.1200
102.418658976905	0.1202
102.421559834986	0.1204
102.424460734147	0.1228
102.427361674389	0.1238
102.43026265571	0.1256
102.433163678111	0.1209
102.436064741592	0.1204
102.438965846153	0.1183
102.441866991795	0.1151
102.444768178516	0.1249
102.447669406317	0.1292
102.450570675198	0.1313
102.453471985159	0.1184
102.4563733362	0.1132
102.459274728321	0.1128
102.462176161522	0.1204
102.465077635803	0.1234
102.467979151164	0.1347
102.470880707605	0.1421
102.473782305126	0.1389
102.476683943727	0.1340
102.479585623408	0.1208
102.482487344169	0.1215
102.48538910601	0.1227
102.488290908931	0.1315
102.491192752932	0.1369
102.494094638013	0.1342
102.496996564174	0.1342
102.499898531415	0.1348
102.502800539736	0.1282
102.505702589137	0.1231
102.508604679617	0.1168
102.511506811178	0.1098
102.514408983819	0.1161
102.51731119754	0.1197
102.520213452341	0.1229
102.523115748221	0.1208
102.526018085182	0.1169
102.528920463223	0.1203
102.531822882344	0.1270
102.534725342544	0.1303
102.537627843825	0.1317
102.540530386186	0.1334
102.543432969626	0.1362
102.546335594147	0.1365
102.549238259748	0.1264
102.552140966428	0.1257
102.555043714189	0.1329
102.55794650303	0.1374
102.56084933295	0.1480
102.563752203951	0.1478
102.566655116031	0.1508
102.569558069192	0.1463
102.572461063432	0.1403
102.575364098753	0.1416
102.578267175153	0.1502
102.581170292634	0.1465
102.584073451194	0.1438
102.586976650835	0.1300
102.589879891555	0.1363
102.592783173356	0.1362
102.595686496236	0.1404
102.598589860196	0.1423
102.601493265237	0.1473
102.604396711357	0.1443
102.607300198557	0.1487
102.610203726838	0.1461
102.613107296198	0.1362
102.616010906638	0.1372
102.618914558159	0.1429
102.621818250759	0.1469
102.624721984439	0.1438
102.627625759199	0.1488
102.63052957504	0.1455
102.63343343196	0.1449
102.63633732996	0.1506
102.63924126904	0.1501
102.642145249201	0.1501
102.645049270441	0.1455
102.647953332761	0.1406
102.650857436161	0.1426
102.653761580641	0.1223
102.656665766201	0.1249
102.659569992841	0.1215
102.662474260561	0.1221
102.665378569361	0.1311
102.668282919241	0.1336
102.671187310201	0.1250
102.674091742241	0.1233
102.676996215362	0.1191
102.679900729561	0.1171
102.682805284841	0.1094
102.685709881201	0.1138
102.688614518641	0.1169
102.691519197161	0.1262
102.694423916761	0.1282
102.697328677441	0.1184
102.700233479201	0.1103
102.703138322041	0.1134
102.706043205961	0.1207
102.708948130961	0.1287
102.71185309704	0.1250
102.7147581042	0.1280
102.71766315244	0.1217
102.72056824176	0.1328
102.72347337216	0.1289
102.726378543639	0.1269
102.729283756199	0.1187
102.732189009839	0.1264
102.735094304559	0.1278
102.737999640358	0.1253
102.740905017238	0.1242
102.743810435198	0.1246
102.746715894237	0.1277
102.749621394357	0.1350
102.752526935557	0.1347
102.755432517836	0.1323
102.758338141196	0.1245
102.761243805635	0.1242
102.764149511155	0.1213
102.767055257755	0.1198
102.769961045434	0.1220
102.772866874194	0.1300
102.775772744033	0.1308
102.778678654953	0.1261
102.781584606952	0.1228
102.784490600032	0.1228
102.787396634191	0.1264
102.79030270943	0.1302
102.79320882575	0.1342
102.796114983149	0.1263
102.799021181629	0.1296
102.801927421188	0.1241
102.804833701827	0.1319
102.807740023547	0.1286
102.810646386346	0.1400
102.813552790226	0.1402
102.816459235185	0.1404
102.819365721224	0.1274
102.822272248343	0.1280
102.825178816543	0.1299
102.828085425822	0.1287
102.830992076181	0.1338
102.83389876762	0.1301
102.83680550014	0.1360
102.839712273739	0.1403
102.842619088418	0.1394
102.845525944177	0.1409
102.848432841016	0.1374
102.851339778936	0.1324
102.854246757935	0.1301
102.857153778014	0.1355
102.860060839173	0.1334
102.862967941412	0.1373
102.865875084731	0.1412
102.86878226913	0.1487
102.871689494609	0.1466
102.874596761168	0.1436
102.877504068807	0.1402
102.880411417526	0.1393
102.883318807325	0.1448
102.886226238204	0.1436
102.889133710163	0.1320
102.892041223202	0.1343
102.894948777321	0.1373
102.89785637252	0.1554
102.900764008799	0.1526
102.903671686158	0.1496
102.906579404596	0.1349
102.909487164115	0.1322
102.912394964714	0.1307
102.915302806393	0.1331
102.918210689152	0.1375
102.921118612991	0.1452
102.924026577909	0.1508
102.926934583908	0.1497
102.929842630987	0.1516
102.932750719146	0.1357
102.935658848384	0.1490
102.938567018703	0.1502
102.941475230102	0.1596
102.94438348258	0.1562
102.947291776139	0.1474
102.950200110778	0.1396
102.953108486496	0.1346
102.956016903295	0.1277
102.958925361174	0.1238
102.961833860132	0.1255
102.964742400171	0.1318
102.967650981289	0.1269
102.970559603488	0.1307
102.973468266766	0.1226
102.976376971125	0.1239
102.979285716564	0.1158
102.982194503082	0.1241
102.985103330681	0.1263
102.988012199359	0.1354
102.990921109117	0.1250
102.993830059956	0.1191
102.996739051874	0.1266
102.999648084873	0.1314
103.002557158951	0.1322
103.005466274109	0.1316
103.008375430348	0.1296
103.011284627666	0.1399
103.014193866065	0.1352
103.017103145543	0.1304
103.020012466101	0.1120
103.022921827739	0.1111
103.025831230458	0.1276
103.028740674256	0.1417
103.031650159134	0.1669
103.034559685093	0.1994
103.037469252131	0.2411
103.040378860249	0.2492
103.043288509447	0.2651
103.046198199725	0.3148
103.049107931083	0.4547
103.052017703522	0.6087
103.05492751704	0.6705
103.057837371638	0.5803
103.060747267316	0.4163
103.063657204074	0.2954
103.066567181912	0.2338
103.06947720083	0.2229
103.072387260828	0.2347
103.075297361906	0.2381
103.078207504064	0.2124
103.081117687302	0.2021
103.08402791162	0.1955
103.086938177018	0.1847
103.089848483496	0.1851
103.092758831054	0.1848
103.095669219692	0.1804
103.09857964941	0.1706
103.101490120208	0.1680
103.104400632086	0.1704
103.107311185044	0.1713
103.110221779082	0.1578
103.113132414199	0.1400
103.116043090397	0.1364
103.118953807675	0.1491
103.121864566033	0.1576
103.124775365471	0.1586
103.127686205989	0.1626
103.130597087586	0.1536
103.133508010264	0.1501
103.136418974022	0.1589
103.139329978859	0.1594
103.142241024777	0.1522
103.145152111775	0.1536
103.148063239853	0.1573
103.15097440901	0.1575
103.153885619248	0.1547
103.156796870566	0.1450
103.159708162963	0.1470
103.162619496441	0.1470
103.165530870998	0.1595
103.168442286636	0.1533
103.171353743353	0.1493
103.174265241151	0.1415
103.177176780029	0.1367
103.180088359986	0.1398
103.182999981024	0.1434
103.185911643141	0.1398
103.188823346339	0.1475
103.191735090616	0.1385
103.194646875973	0.1371
103.197558702411	0.1424
103.200470569928	0.1413
103.203382478526	0.1403
103.206294428203	0.1411
103.20920641896	0.1419
103.212118450798	0.1258
103.215030523715	0.1163
103.217942637713	0.1126
103.22085479279	0.1105
103.223766988947	0.1096
103.226679226184	0.1119
103.229591504502	0.1142
103.232503823899	0.1119
103.235416184376	0.1130
103.238328585933	0.1223
103.241241028571	0.1336
103.244153512288	0.1367
103.247066037085	0.1262
103.249978602962	0.1111
103.252891209919	0.1091
103.255803857957	0.1213
103.258716547074	0.1303
103.261629277271	0.1348
103.264542048548	0.1309
103.267454860905	0.1246
103.270367714342	0.1319
103.273280608859	0.1209
103.276193544456	0.1207
103.279106521133	0.1163
103.28201953889	0.1211
103.284932597727	0.1216
103.287845697644	0.1252
103.290758838641	0.1242
103.293672020718	0.1205
103.296585243875	0.1220
103.299498508112	0.1244
103.302411813429	0.1194
103.305325159826	0.1210
103.308238547303	0.1204
103.31115197586	0.1278
103.314065445496	0.1250
103.316978956213	0.1190
103.31989250801	0.1251
103.322806100887	0.1257
103.325719734844	0.1290
103.32863340988	0.1310
103.331547125997	0.1209
103.334460883194	0.1195
103.337374681471	0.1282
103.340288520827	0.1312
103.343202401264	0.1380
103.346116322781	0.1295
103.349030285378	0.1320
103.351944289054	0.1230
103.354858333811	0.1213
103.357772419648	0.1160
103.360686546564	0.1185
103.363600714561	0.1319
103.366514923637	0.1337
103.369429173794	0.1361
103.372343465031	0.1340
103.375257797347	0.1290
103.378172170744	0.1326
103.38108658522	0.1322
103.384001040777	0.1362
103.386915537413	0.1293
103.38983007513	0.1267
103.392744653926	0.1196
103.395659273803	0.1208
103.398573934759	0.1387
103.401488636795	0.1426
103.404403379912	0.1451
103.407318164108	0.1511
103.410232989385	0.1526
103.413147855741	0.1479
103.416062763177	0.1322
103.418977711694	0.1311
103.42189270129	0.1370
103.424807731966	0.1433
103.427722803723	0.1512
103.430637916559	0.1497
103.433553070475	0.1487
103.436468265471	0.1508
103.439383501548	0.1445
103.442298778704	0.1438
103.44521409694	0.1428
103.448129456256	0.1399
103.451044856653	0.1365
103.453960298129	0.1333
103.456875780685	0.1325
103.459791304321	0.1349
103.462706869037	0.1407
103.465622474833	0.1461
103.468538121709	0.1480
103.471453809665	0.1483
103.474369538701	0.1436
103.477285308818	0.1399
103.480201120014	0.1461
103.48311697229	0.1434
103.486032865646	0.1485
103.488948800082	0.1416
103.491864775598	0.1275
103.494780792194	0.1213
103.49769684987	0.1170
103.500612948625	0.1105
103.503529088461	0.1146
103.506445269377	0.1169
103.509361491373	0.1177
103.512277754449	0.1209
103.515194058605	0.1178
103.518110403841	0.1201
103.521026790157	0.1221
103.523943217552	0.1209
103.526859686028	0.1105
103.529776195584	0.1092
103.53269274622	0.1141
103.535609337936	0.1155
103.538525970731	0.1195
103.541442644607	0.1181
103.544359359563	0.1176
103.547276115599	0.1106
103.550192912714	0.1088
103.55310975091	0.1112
103.556026630186	0.1157
103.558943550541	0.1247
103.561860511977	0.1256
103.564777514492	0.1195
103.567694558088	0.1150
103.570611642764	0.1122
103.573528768519	0.1146
103.576445935355	0.1175
103.57936314327	0.1143
103.582280392266	0.1197
103.585197682341	0.1291
103.588115013497	0.1288
103.591032385732	0.1311
103.593949799048	0.1305
103.596867253443	0.1201
103.599784748919	0.1275
103.602702285474	0.1261
103.60561986311	0.1244
103.608537481825	0.1128
103.61145514162	0.1124
103.614372842496	0.1147
103.617290584451	0.1227
103.620208367487	0.1332
103.623126191602	0.1313
103.626044056797	0.1280
103.628961963073	0.1253
103.631879910428	0.1209
103.634797898863	0.1250
103.637715928378	0.1207
103.640633998974	0.1269
103.643552110649	0.1274
103.646470263404	0.1320
103.649388457239	0.1285
103.652306692154	0.1233
103.65522496815	0.1149
103.658143285225	0.1176
103.66106164338	0.1281
103.663980042615	0.1233
103.66689848293	0.1218
103.669816964325	0.1189
103.6727354868	0.1177
103.675654050355	0.1208
103.678572654991	0.1369
103.681491300706	0.1367
103.684409987501	0.1320
103.687328715376	0.1346
103.690247484331	0.1303
103.693166294366	0.1293
103.696085145481	0.1283
103.699004037676	0.1286
103.701922970951	0.1268
103.704841945305	0.1315
103.70776096074	0.1346
103.710680017255	0.1415
103.71359911485	0.1410
103.716518253525	0.1437
103.71943743328	0.1382
103.722356654115	0.1394
103.72527591603	0.1430
103.728195219024	0.1338
103.731114563099	0.1343
103.734033948254	0.1363
103.736953374489	0.1296
103.739872841804	0.1266
103.742792350198	0.1257
103.745711899673	0.1314
103.748631490228	0.1348
103.751551121862	0.1416
103.754470794577	0.1377
103.757390508372	0.1325
103.760310263246	0.1302
103.763230059201	0.1301
103.766149896236	0.1189
103.76906977435	0.1261
103.771989693545	0.1080
103.77490965382	0.1095
103.777829655174	0.1203
103.780749697609	0.1105
103.783669781123	0.1178
103.786589905718	0.1124
103.789510071392	0.1204
103.792430278147	0.1194
103.795350525981	0.1162
103.798270814896	0.1140
103.80119114489	0.1074
103.804111515965	0.1162
103.807031928119	0.1159
103.809952381353	0.1167
103.812872875668	0.1185
103.815793411062	0.1212
103.818713987537	0.1188
103.821634605091	0.1179
103.824555263725	0.1139
103.82747596344	0.1153
103.830396704234	0.1247
103.833317486108	0.1228
103.836238309063	0.1267
103.839159173097	0.1297
103.842080078211	0.1335
103.845001024405	0.1226
103.84792201168	0.1266
103.850843040034	0.1263
103.853764109468	0.1229
103.856685219982	0.1170
103.859606371576	0.1123
103.862527564251	0.1143
103.865448798005	0.1231
103.868370072839	0.1235
103.871291388753	0.1215
103.874212745747	0.1153
103.877134143821	0.1180
103.880055582975	0.1269
103.882977063209	0.1293
103.885898584523	0.1228
103.888820146917	0.1197
103.891741750391	0.1191
103.894663394945	0.1160
103.897585080579	0.1220
103.900506807293	0.1189
103.903428575087	0.1177
103.906350383961	0.1159
103.909272233915	0.1161
103.912194124949	0.1108
103.915116057063	0.1170
103.918038030257	0.1290
103.920960044531	0.1351
103.923882099884	0.1369
103.926804196318	0.1297
103.929726333832	0.1246
103.932648512426	0.1238
103.9355707321	0.1327
103.938492992854	0.1295
103.941415294687	0.1379
103.944337637601	0.1347
103.947260021595	0.1396
103.950182446669	0.1398
103.953104912822	0.1360
103.956027420056	0.1371
103.95894996837	0.1493
103.961872557763	0.1414
103.964795188237	0.1308
103.967717859791	0.1321
103.970640572424	0.1310
103.973563326138	0.1309
103.976486120931	0.1320
103.979408956805	0.1410
103.982331833759	0.1424
103.985254751792	0.1312
103.988177710906	0.1417
103.991100711099	0.1443
103.994023752373	0.1451
103.996946834726	0.1421
103.99986995816	0.1341
104.002793122673	0.1404
104.005716328267	0.1365
104.00863957494	0.1409
104.011562862693	0.1393
104.014486191527	0.1317
104.01740956144	0.1332
104.020332972434	0.1351
104.023256424507	0.1460
104.02617991766	0.1411
104.029103451894	0.1420
104.032027027207	0.1445
104.0349506436	0.1411
104.037874301074	0.1442
104.040797999627	0.1507
104.04372173926	0.1583
104.046645519973	0.1897
104.049569341767	0.2354
104.05249320464	0.2632
104.055417108593	0.2717
104.058341053626	0.2706
104.061265039739	0.2459
104.064189066933	0.2318
104.067113135206	0.2067
104.070037244559	0.1849
104.072961394992	0.1651
104.075885586505	0.1528
104.078809819098	0.1520
104.081734092771	0.1411
104.084658407524	0.1429
104.087582763357	0.1331
104.09050716027	0.1349
104.093431598263	0.1346
104.096356077337	0.1456
104.09928059749	0.1531
104.102205158723	0.1665
104.105129761035	0.1535
104.108054404428	0.1556
104.110979088901	0.1546
104.113903814454	0.1432
104.116828581087	0.1304
104.1197533888	0.1368
104.122678237593	0.1464
104.125603127466	0.1407
104.128528058419	0.1328
104.131453030451	0.1230
104.134378043564	0.1269
104.137303097757	0.1298
104.14022819303	0.1326
104.143153329383	0.1201
104.146078506815	0.1304
104.149003725328	0.1236
104.151928984921	0.1269
104.154854285594	0.1314
104.157779627346	0.1250
104.160705010179	0.1172
104.163630434092	0.1094
104.166555899084	0.1164
104.169481405157	0.1170
104.17240695231	0.1271
104.175332540542	0.1225
104.178258169855	0.1306
104.181183840247	0.1186
104.18410955172	0.1204
104.187035304273	0.1167
104.189961097905	0.1223
104.192886932618	0.1202
104.19581280841	0.1199
104.198738725283	0.1160
104.201664683235	0.1219
104.204590682268	0.1235
104.20751672238	0.1243
104.210442803573	0.1176
104.213368925845	0.1269
104.216295089197	0.1240
104.21922129363	0.1276
104.222147539142	0.1171
104.225073825735	0.1192
104.228000153407	0.1237
104.230926522159	0.1266
104.233852931992	0.1200
104.236779382904	0.1228
104.239705874896	0.1366
104.242632407969	0.1444
104.245558982121	0.1373
104.248485597353	0.1421
104.251412253665	0.1355
104.254338951058	0.1393
104.25726568953	0.1408
104.260192469082	0.1407
104.263119289714	0.1277
104.266046151426	0.1334
104.268973054219	0.1361
104.271899998091	0.1438
104.274826983043	0.1406
104.277754009075	0.1368
104.280681076187	0.1322
104.283608184379	0.1355
104.286535333651	0.1391
104.289462524003	0.1352
104.292389755435	0.1352
104.295317027947	0.1351
104.298244341539	0.1358
104.301171696211	0.1341
104.304099091963	0.1362
104.307026528795	0.1352
104.309954006707	0.1373
104.312881525699	0.1377
104.315809085771	0.1402
104.318736686923	0.1405
104.321664329155	0.1300
104.324592012467	0.1255
104.327519736859	0.1306
104.330447502331	0.1325
104.333375308882	0.1156
104.336303156514	0.1175
104.339231045226	0.1117
104.342158975018	0.1237
104.34508694589	0.1195
104.348014957841	0.1180
104.350943010873	0.1163
104.353871104985	0.1144
104.356799240177	0.1166
104.359727416448	0.1176
104.3626556338	0.1117
104.365583892232	0.1123
104.368512191743	0.1199
104.371440532335	0.1224
104.374368914007	0.1168
104.377297336758	0.1097
104.38022580059	0.1123
104.383154305502	0.1176
104.386082851493	0.1180
104.389011438565	0.1160
104.391940066716	0.1076
104.394868735948	0.1051
104.397797446259	0.1153
104.400726197651	0.1245
104.403654990122	0.1280
104.406583823674	0.1209
104.409512698305	0.1203
104.412441614017	0.1207
104.415370570808	0.1226
104.41829956868	0.1208
104.421228607631	0.1152
104.424157687662	0.1153
104.427086808774	0.1220
104.430015970965	0.1230
104.432945174237	0.1296
104.435874418588	0.1282
104.438803704019	0.1276
104.441733030531	0.1257
104.444662398122	0.1205
104.447591806793	0.1209
104.450521256544	0.1224
104.453450747376	0.1230
104.456380279287	0.1147
104.459309852278	0.1139
104.462239466349	0.1237
104.465169121501	0.1248
104.468098817732	0.1240
104.471028555043	0.1205
104.473958333434	0.1199
104.476888152905	0.1209
104.479818013456	0.1196
104.482747915087	0.1227
104.485677857799	0.1249
104.48860784159	0.1316
104.491537866461	0.1349
104.494467932412	0.1287
104.497398039443	0.1224
104.500328187554	0.1250
104.503258376745	0.1224
104.506188607016	0.1200
104.509118878367	0.1225
104.512049190798	0.1214
104.514979544309	0.1252
104.5179099389	0.1167
104.520840374571	0.1274
104.523770851321	0.1370
104.526701369152	0.1425
104.529631928063	0.1395
104.532562528054	0.1345
104.535493169125	0.1352
104.538423851276	0.1339
104.541354574507	0.1345
104.544285338817	0.1252
104.547216144208	0.1268
104.550146990679	0.1361
104.55307787823	0.1365
104.55600880686	0.1384
104.558939776571	0.1441
104.561870787362	0.1403
104.564801839233	0.1354
104.567732932183	0.1283
104.570664066214	0.1232
104.573595241325	0.1354
104.576526457515	0.1293
104.579457714786	0.1274
104.582389013137	0.1296
104.585320352567	0.1429
104.588251733078	0.1447
104.591183154668	0.1489
104.594114617339	0.1423
104.59704612109	0.1442
104.59997766592	0.1389
104.602909251831	0.1477
104.605840878821	0.1386
104.608772546892	0.1340
104.611704256042	0.1240
104.614636006273	0.1087
104.617567797583	0.1124
104.620499629973	0.1169
104.623431503444	0.1228
104.626363417994	0.1262
104.629295373625	0.1297
104.632227370335	0.1311
104.635159408125	0.1297
104.638091486996	0.1330
104.641023606946	0.1242
104.643955767976	0.1240
104.646887970087	0.1208
104.649820213277	0.1328
104.652752497547	0.1280
104.655684822898	0.1210
104.658617189328	0.1129
104.661549596838	0.1171
104.664482045428	0.1191
104.667414535098	0.1163
104.670347065849	0.1155
104.673279637679	0.1194
104.676212250589	0.1127
104.679144904579	0.1086
104.682077599649	0.1089
104.685010335799	0.1084
104.687943113029	0.1099
104.69087593134	0.1085
104.69380879073	0.1128
104.6967416912	0.1114
104.69967463275	0.1144
104.70260761538	0.1099
104.70554063909	0.1062
104.70847370388	0.1091
104.71140680975	0.1103
104.7143399567	0.1160
104.71727314473	0.1213
104.72020637384	0.1266
104.72313964403	0.1269
104.7260729553	0.1240
104.729006307649	0.1233
104.731939701079	0.1321
104.734873135589	0.1316
104.737806611179	0.1264
104.740740127849	0.1161
104.743673685599	0.1078
104.746607284429	0.1170
104.749540924338	0.1226
104.752474605328	0.1254
104.755408327398	0.1207
104.758342090548	0.1229
104.761275894777	0.1267
104.764209740087	0.1221
104.767143626477	0.1237
104.770077553947	0.1163
104.773011522496	0.1169
104.775945532126	0.1227
104.778879582836	0.1287
104.781813674625	0.1174
104.784747807495	0.1177
104.787681981445	0.1257
104.790616196474	0.1276
104.793550452584	0.1284
104.796484749773	0.1230
104.799419088043	0.1235
104.802353467392	0.1425
104.805287887822	0.1414
104.808222349331	0.1467
104.811156851921	0.1376
104.81409139559	0.1329
104.81702598034	0.1263
104.819960606169	0.1274
104.822895273079	0.1324
104.825829981068	0.1382
104.828764730138	0.1292
104.831699520287	0.1286
104.834634351516	0.1277
104.837569223826	0.1260
104.840504137215	0.1260
104.843439091684	0.1319
104.846374087234	0.1352
104.849309123863	0.1319
104.852244201572	0.1304
104.855179320362	0.1235
104.858114480231	0.1285
104.86104968118	0.1346
104.86398492321	0.1465
104.866920206319	0.1404
104.869855530508	0.1381
104.872790895777	0.1253
104.875726302126	0.1267
104.878661749556	0.1298
104.881597238065	0.1316
104.884532767654	0.1286
104.887468338323	0.1348
104.890403950072	0.1364
104.893339602901	0.1383
104.89627529681	0.1268
104.899211031799	0.1296
104.902146807868	0.1276
104.905082625017	0.1215
104.908018483246	0.1222
104.910954382555	0.1322
104.913890322944	0.1357
104.916826304413	0.1288
104.919762326962	0.1277
104.922698390591	0.1251
104.9256344953	0.1244
104.928570641089	0.1226
104.931506827958	0.1247
104.934443055907	0.1268
104.937379324936	0.1441
104.940315635045	0.1475
104.943251986234	0.1343
104.946188378502	0.1232
104.949124811851	0.1254
104.95206128628	0.1362
104.954997801789	0.1580
104.957934358378	0.1508
104.960870956046	0.1468
104.963807594795	0.1381
104.966744274624	0.1319
104.969680995533	0.1237
104.972617757521	0.1324
104.97555456059	0.1382
104.978491404739	0.1393
104.981428289967	0.1297
104.984365216276	0.1219
104.987302183665	0.1245
104.990239192133	0.1230
104.993176241682	0.1220
104.996113332311	0.1173
104.999050464019	0.1228
105.001987636808	0.1255
105.004924850676	0.1313
105.007862105625	0.1298
105.010799401653	0.1351
105.013736738762	0.1329
105.01667411695	0.1413
105.019611536219	0.1329
105.022548996567	0.1334
105.025486497996	0.1334
105.028424040504	0.1671
105.031361624093	0.2240
105.034299248761	0.4695
105.037236914509	1.2765
105.040174621338	2.5414
105.043112369246	3.5662
105.046050158235	3.5711
105.048987988303	2.7455
105.051925859451	1.7585
105.05486377168	1.1293
105.057801724988	0.8502
105.060739719376	0.8300
105.063677754844	1.0757
105.066615831393	1.4088
105.069553949021	1.5966
105.072492107729	1.4570
105.075430307517	1.1285
105.078368548385	0.8119
105.081306830334	0.6003
105.084245153362	0.5136
105.08718351747	0.4548
105.090121922658	0.4037
105.093060368926	0.3731
105.095998856274	0.3655
105.098937384702	0.3391
105.101875954211	0.3181
105.104814564799	0.2876
105.107753216467	0.2627
105.110691909215	0.2486
105.113630643043	0.2428
105.116569417951	0.2288
105.119508233939	0.2238
105.122447091007	0.2169
105.125385989155	0.2070
105.128324928383	0.1905
105.131263908691	0.1912
105.134202930078	0.1984
105.137141992546	0.2095
105.140081096094	0.2349
105.143020240722	0.2378
105.14595942643	0.2178
105.148898653218	0.1764
105.151837921086	0.1602
105.154777230033	0.1604
105.157716580061	0.1585
105.160655971169	0.1617
105.163595403357	0.1685
105.166534876625	0.1680
105.169474390972	0.1661
105.1724139464	0.1576
105.175353542908	0.1487
105.178293180496	0.1240
105.181232859163	0.1330
105.184172578911	0.1351
105.187112339739	0.1366
105.190052141646	0.1360
105.192991984634	0.1315
105.195931868701	0.1320
105.198871793849	0.1368
105.201811760077	0.1405
105.204751767384	0.1380
105.207691815772	0.1332
105.210631905239	0.1331
105.213572035787	0.1328
105.216512207414	0.1331
105.219452420122	0.1322
105.222392673909	0.1236
105.225332968777	0.1303
105.228273304724	0.1312
105.231213681752	0.1322
105.234154099859	0.1267
105.237094559047	0.1296
105.240035059314	0.1257
105.242975600661	0.1272
105.245916183089	0.1209
105.248856806596	0.1196
105.251797471184	0.1172
105.254738176851	0.1187
105.257678923598	0.1197
105.260619711425	0.1231
105.263560540333	0.1284
105.26650141032	0.1292
105.269442321387	0.1317
105.272383273535	0.1341
105.275324266762	0.1346
105.278265301069	0.1352
105.281206376456	0.1392
105.284147492923	0.1330
105.287088650471	0.1257
105.290029849098	0.1209
105.292971088805	0.1180
105.295912369592	0.1219
105.298853691459	0.1237
105.301795054406	0.1244
105.304736458433	0.1325
105.30767790354	0.1376
105.310619389727	0.1371
105.313560916994	0.1401
105.316502485342	0.1339
105.319444094769	0.1313
105.322385745276	0.1293
105.325327436862	0.1276
105.328269169529	0.1253
105.331210943276	0.1257
105.334152758103	0.1317
105.33709461401	0.1296
105.340036510997	0.1283
105.342978449064	0.1250
105.345920428211	0.1289
105.348862448438	0.1347
105.351804509745	0.1405
105.354746612132	0.1311
105.357688755598	0.1292
105.360630940145	0.1207
105.363573165772	0.1146
105.366515432479	0.1321
105.369457740266	0.1417
105.372400089132	0.1493
105.375342479079	0.1503
105.378284910106	0.1528
105.381227382213	0.1492
105.384169895399	0.1350
105.387112449666	0.1330
105.390055045013	0.1328
105.392997681439	0.1398
105.395940358946	0.1472
105.398883077533	0.1501
105.401825837199	0.1476
105.404768637946	0.1464
105.407711479772	0.1508
105.410654362679	0.1505
105.413597286665	0.1497
105.416540251732	0.1330
105.419483257879	0.1394
105.422426305105	0.1450
105.425369393412	0.1441
105.428312522798	0.1373
105.431255693264	0.1389
105.434198904811	0.1403
105.437142157437	0.1452
105.440085451144	0.1457
105.44302878593	0.1413
105.445972161797	0.1385
105.448915578743	0.1322
105.451859036769	0.1287
105.454802535876	0.1290
105.457746076062	0.1324
105.460689657328	0.1131
105.463633279675	0.1089
105.466576943101	0.1092
105.469520647607	0.1226
105.472464393194	0.1268
105.47540817986	0.1292
105.478352007606	0.1222
105.481295876432	0.1225
105.484239786338	0.1202
105.487183737325	0.1132
105.490127729391	0.1047
105.493071762537	0.1098
105.496015836763	0.1171
105.498959952069	0.1212
105.501904108455	0.1259
105.504848305922	0.1232
105.507792544468	0.1262
105.510736824094	0.1198
105.5136811448	0.1216
105.516625506586	0.1232
105.519569909452	0.1278
105.522514353398	0.1296
105.525458838424	0.1333
105.52840336453	0.1261
105.531347931716	0.1220
105.534292539982	0.1179
105.537237189328	0.1283
105.540181879754	0.1269
105.54312661126	0.1262
105.546071383846	0.1127
105.549016197512	0.1192
105.551961052257	0.1218
105.554905948083	0.1319
105.557850884989	0.1321
105.560795862975	0.1360
105.563740882041	0.1335
105.566685942187	0.1213
105.569631043412	0.1186
105.572576185718	0.1211
105.575521369104	0.1324
105.57846659357	0.1305
105.581411859115	0.1258
105.584357165741	0.1195
105.587302513447	0.1283
105.590247902233	0.1282
105.593193332098	0.1399
105.596138803044	0.1358
105.59908431507	0.1343
105.602029868175	0.1290
105.604975462361	0.1244
105.607921097626	0.1286
105.610866773972	0.1238
105.613812491398	0.1280
105.616758249903	0.1257
105.619704049489	0.1282
105.622649890154	0.1243
105.6255957719	0.1278
105.628541694725	0.1267
105.631487658631	0.1262
105.634433663616	0.1364
105.637379709682	0.1382
105.640325796827	0.1365
105.643271925053	0.1357
105.646218094358	0.1321
105.649164304743	0.1421
105.652110556209	0.1444
105.655056848754	0.1376
105.65800318238	0.1369
105.660949557085	0.1292
105.66389597287	0.1339
105.666842429736	0.1426
[truncated: 218,548+ more rows]

## Sheet: Figure 5d
original Trytophan data about Figure 5d																		Time(s)	Intensity of Trytophan fluorescence			Time(s)	Intensity of Trytophan fluorescence			Intensity of Trytophan fluorescence						Time(s)	Intensity of Trytophan fluorescence			Time(s)	Intensity of Trytophan fluorescence			Time(s)	Intensity of Trytophan fluorescence			Time(s)	Intensity of Trytophan fluorescence			Time(s)	Intensity of Trytophan fluorescence
																	wt-1	0	3.692		wt-2	0	4.322		wt-3	0	5.062			DrrA16-352-L197C:TReND-1: Rab1b-1		0	5.191		DrrA16-352-L197C:TReND-1: Rab1b-2	0	4.818		DrrA16-352-L197C:TReND-1: Rab1b-3	0	3.868		DrrA16-352-A176C:TReND-1: Rab1b-1	0	6.291		DrrA16-352-A176C:TReND-1: Rab1b-2	0	11.81
																		1	4.723			1	4.588			1	5.656					1	5.384			1	4.377			1	4.006			1	5.654			1	11.82
																		2	3.746			2	4.255			2	4.811					2	4.965			2	4.183			2	3.81			2	6.408			2	11.79
																		3	4.268			3	4.01			3	5.267					3	4.768			3	4.448			3	4.046			3	6.034			3	12.98
																		4	3.951			4	4.613			4	5.792					4	5.386			4	5.282			4	3.883			4	5.835			4	12.37
																		5	4.54			5	4.328			5	4.698					5	4.786			5	4.305			5	3.825			5	6.249			5	11.61
EX WL 1:	297 nm																	6	4.514			6	4.188			6	4.962					6	5.505			6	4.812			6	3.666			6	6.146			6	11.72
EM WL 1:	370 nm																	7	3.746			7	4.775			7	5.216					7	5.039			7	4.837			7	3.803			7	6.323			7	10.65
Data mode:	Fluorescence																	8	7.408			8	4.517			8	4.974					8	5.239			8	5.042			8	3.699			8	5.733			8	11.87
Scan time:	7200 s																	9	4.168			9	4.742			9	5.357					9	5.057			9	4.325			9	4.22			9	6.171			9	10.92
Cycle time:	1.0 s																	10	3.922			10	4.486			10	5.492					10	4.853			10	4.937			10	3.911			10	5.758			10	11.74
Integration time:	0.1 s																	11	4.02			11	4.347			11	5.462					11	5.679			11	4.965			11	3.925			11	6.508			11	11.5
Delay:	0.0 s																	12	4.241			12	4.665			12	5.293					12	4.787			12	4.512			12	3.941			12	6.067			12	11.39
EX Slit:	2.5 nm																	13	3.802			13	4.214			13	4.84					13	5.245			13	4.538			13	3.925			13	57.57			13	11.36
EM Slit:	5.0 nm																	14	4.015			14	2398			14	6.669					14	5.484			14	4.66			14	3.423			14	51.47			14	11.18
PMT Voltage:	700 V																	15	4.665			15	1629			15	5.145					15	397.9			15	19.02			15	3.765			15	1097			15	10.81
																		16	3.784			16	1148			16	5.55					16	388			16	266.6			16	3.889			16	2191			16	12.19
																		17	3.931			17	3587			17	5.68					17	477.1			17	215.1			17	234.5			17	1023			17	77.06
																		18	4.986			18	2838			18	5.229					18	1188			18	897.7			18	178			18	1372			18	56.96
																		19	3.579			19	1160			19	4.947					19	1315			19	1519			19	875.7			19	1332			19	75.65
																		20	4.44			20	1282			20	4.892					20	1343			20	1148			20	1453			20	1348			20	622.6
																		21	6.871			21	1486			21	5.281					21	1373			21	1189			21	1180			21	1371			21	1355
																		22	3.717			22	1471			22	5.604					22	1375			22	1309			22	1164			22	1325			22	1396
																		23	4.135			23	1446			23	1464					23	1368			23	1339			23	1231			23	1330			23	1364
																		24	4.045			24	1444			24	1059					24	1372			24	1316			24	1207			24	1438			24	1320
																		25	3.923			25	1459			25	1053					25	1373			25	1324			25	1237			25	1339			25	1319
																		26	4134			26	1466			26	1975					26	1383			26	1362			26	1217			26	1391			26	1334
																		27	3271			27	1465			27	1253					27	1387			27	1348			27	1210			27	1348			27	1352
																		28	3687			28	1480			28	1285					28	1396			28	1362			28	1205			28	1365			28	1372
																		29	638.7			29	1478			29	1322					29	1400			29	1358			29	1194			29	1381			29	1350
																		30	1364			30	1480			30	1396					30	1392			30	1332			30	1188			30	1359			30	1375
																		31	1395			31	1490			31	1407					31	1395			31	1342			31	1192			31	1368			31	1380
																		32	1369			32	1485			32	1421					32	1394			32	1346			32	1192			32	1363			32	1370
																		33	1371			33	1490			33	1419					33	1395			33	1353			33	1189			33	1374			33	1383
																		34	1409			34	1500			34	1428					34	1400			34	1346			34	1190			34	1364			34	1375
																		35	1439			35	1494			35	1430					35	1399			35	1373			35	1185			35	1378			35	1368
																		36	1452			36	1507			36	1433					36	1406			36	1340			36	1192			36	1372			36	1370
																		37	1472			37	1498			37	1444					37	1404			37	1356			37	1203			37	1382			37	1371
																		38	1462			38	1505			38	1431					38	1411			38	1351			38	1194			38	1383			38	1375
																		39	1469			39	1510			39	1434					39	1403			39	1354			39	1202			39	1374			39	1370
																		40	1460			40	1493			40	1435					40	1411			40	1348			40	1208			40	1373			40	1374
																		41	1467			41	1510			41	1435					41	1427			41	1340			41	1206			41	1375			41	1382
																		42	1466			42	1506			42	1436					42	1420			42	1352			42	1206			42	1399			42	1374
																		43	1469			43	1538			43	1444					43	1420			43	1345			43	1205			43	1379			43	1372
																		44	1468			44	1524			44	1441					44	1433			44	1348			44	1216			44	1378			44	1363
																		45	1471			45	1514			45	1450					45	1427			45	1350			45	1221			45	1383			45	1366
																		46	1467			46	1522			46	1453					46	1439			46	1365			46	1203			46	1389			46	1376
																		47	1473			47	1523			47	1457					47	1446			47	1360			47	1220			47	1388			47	1374
																		48	1481			48	1525			48	2836					48	1450			48	1350			48	1213			48	1384			48	1373
																		49	1475			49	1522			49	2483					49	1448			49	1358			49	1217			49	1385			49	1377
																		50	1485			50	1529			50	2330					50	1447			50	1359			50	1225			50	1391			50	1378
																		51	1484			51	1541			51	2118					51	1453			51	1359			51	1216			51	1390			51	1377
																		52	1477			52	1540			52	1382					52	1449			52	1364			52	1225			52	1385			52	1380
																		53	1489			53	1536			53	1379					53	1446			53	1358			53	1219			53	1388			53	1388
																		54	1478			54	1537			54	1378					54	1459			54	1356			54	1220			54	1388			54	1380
																		55	1488			55	1533			55	1382					55	1459			55	1361			55	1226			55	1389			55	1387
																		56	1500			56	1529			56	1375					56	1460			56	1363			56	1217			56	1384			56	1385
																		57	5096			57	1539			57	1388					57	1452			57	1555			57	1223			57	1389			57	1379
																		58	4281			58	1541			58	1386					58	1446			58	1637			58	1225			58	1402			58	1378
																		59	4719			59	1532			59	1386					59	1449			59	1602			59	1238			59	1390			59	1379
																		60	1432			60	1540			60	1375					60	1452			60	1616			60	1229			60	1395			60	1380
																		61	1417			61	1551			61	1390					61	1460			61	1300			61	1265			61	1389			61	1378
																		62	1407			62	1540			62	1384					62	1451			62	1268			62	1422			62	1398			62	1381
																		63	1409			63	1536			63	1387					63	1458			63	1274			63	1402			63	1397			63	1381
																		64	1414			64	1546			64	1389					64	1457			64	1283			64	1400			64	1397			64	1380
																		65	1400			65	1535			65	1385					65	1459			65	1284			65	1143			65	1402			65	1383
																		66	1399			66	1537			66	1393					66	1471			66	1283			66	1167			66	1398			66	1393
																		67	1405			67	1544			67	1394					67	1456			67	1289			67	1171			67	1394			67	1432
																		68	1403			68	1541			68	1387					68	1460			68	1291			68	1175			68	1402			68	1431
																		69	1407			69	1541			69	1390					69	1465			69	1286			69	1174			69	1387			69	1429
																		70	1401			70	1540			70	1387					70	1458			70	1283			70	1171			70	1395			70	1403
																		71	1400			71	1550			71	1397					71	1452			71	1291			71	1164			71	1401			71	1323
																		72	1412			72	1548			72	1392					72	1448			72	1284			72	1179			72	1391			72	1307
																		73	1407			73	1542			73	1385					73	1444			73	1290			73	1173			73	1396			73	1304
																		74	1422			74	1547			74	1388					74	1457			74	1291			74	1174			74	1402			74	1293
																		75	1414			75	1544			75	1386					75	1952			75	1285			75	1178			75	1393			75	1300
																		76	1411			76	1534			76	1390					76	1804			76	1294			76	1173			76	1401			76	1304
																		77	1408			77	1554			77	1388					77	1718			77	1285			77	1175			77	1400			77	1316
																		78	1415			78	1546			78	2718					78	1742			78	1286			78	1174			78	1389			78	1305
																		79	1410			79	1536			79	2409					79	1372			79	1284			79	1175			79	1398			79	1318
																		80	1412			80	1543			80	2413					80	1378			80	1294			80	1181			80	1405			80	1314
																		81	1406			81	1536			81	2360					81	1375			81	1287			81	1190			81	1394			81	1312
																		82	1413			82	1541			82	1375					82	1368			82	1286			82	1186			82	1394			82	1306
																		83	1408			83	1549			83	1336					83	1375			83	1293			83	1176			83	1449			83	1300
																		84	1418			84	1550			84	1294					84	1370			84	1293			84	1178			84	1452			84	1307
																		85	1420			85	1538			85	1241					85	1372			85	1290			85	1177			85	1447			85	1307
																		86	1421			86	1551			86	1211					86	1362			86	1297			86	1191			86	1426			86	1308
																		87	1410			87	1546			87	1177					87	1360			87	1288			87	1197			87	1293			87	1303
																		88	1419			88	1541			88	1150					88	1367			88	1287			88	1188			88	1308			88	1313
																		89	1413			89	3719			89	1123					89	1379			89	1291			89	1184			89	1305			89	1302
																		90	1409			90	2707			90	1100					90	1371			90	1571			90	1187			90	1315			90	1299
																		91	1413			91	2680			91	1089					91	1366			91	1466			91	1189			91	1321			91	1315
																		92	1411			92	1561			92	1071					92	1379			92	1480			92	1199			92	1315			92	1309
																		93	1420			93	1443			93	1068					93	1365			93	1440			93	1196			93	1310			93	1321
																		94	1413			94	1463			94	1060					94	1372			94	1304			94	1192			94	1316			94	1317
																		95	1417			95	1445			95	1050					95	1361			95	1289			95	1198			95	1313			95	1319
																		96	1409			96	1448			96	1044					96	1370			96	1244			96	1191			96	1309			96	1318
																		97	1416			97	1451			97	1040					97	1364			97	1209			97	1197			97	1317			97	1314
																		98	1407			98	1449			98	1045					98	1366			98	1164			98	1197			98	1312			98	1323
																		99	1415			99	1448			99	1030					99	1367			99	1132			99	1193			99	1315			99	1323
																		100	1410			100	1454			100	1031					100	1362			100	1094			100	1196			100	1322			100	1310
																		101	4553			101	1455			101	1036					101	1363			101	1070			101	1197			101	1317			101	1314
																		102	4220			102	1446			102	1028					102	1371			102	1047			102	1201			102	1317			102	1324
																		103	1421			103	1463			103	1028					103	1378			103	1034			103	1195			103	1317			103	1320
																		104	1415			104	1455			104	1030					104	1372			104	1019			104	1202			104	1320			104	1313
																		105	1402			105	1450			105	1026					105	1369			105	1007			105	1200			105	1318			105	1319
																		106	1347			106	1456			106	1024					106	1362			106	998.7			106	1195			106	1321			106	1318
																		107	1281			107	1457			107	1035					107	1372			107	991.5			107	1188			107	1319			107	1326
																		108	1232			108	1449			108	1035					108	1365			108	988.1			108	1200			108	1317			108	1320
																		109	1187			109	1461			109	1022					109	1353			109	978.5			109	1194			109	1325			109	1320
																		110	1147			110	1459			110	1030					110	1366			110	980.9			110	1197			110	1330			110	1322
																		111	1127			111	1450			111	1029					111	1370			111	980.9			111	1203			111	1379			111	1319
																		112	1106			112	1450			112	1026					112	1368			112	969.2			112	1196			112	1369			112	1312
																		113	1092			113	1460			113	1029					113	1364			113	979.4			113	1199			113	1378			113	1369
																		114	1066			114	1445			114	1026					114	1376			114	965.2			114	1193			114	1330			114	1358
																		115	1069			115	1457			115	1024					115	1369			115	975.7			115	1194			115	1319			115	1381
																		116	1061			116	1451			116	1022					116	1364			116	972			116	1441			116	1273			116	1302
																		117	1054			117	1455			117	1028					117	1353			117	968.7			117	1372			117	1226			117	1265
																		118	1050			118	1458			118	1028					118	1823			118	970.5			118	1375			118	1184			118	1219
																		119	1054			119	1450			119	1025					119	1760			119	972.8			119	1381			119	1147			119	1187
																		120	1051			120	1460			120	1026					120	1854			120	965.5			120	1144			120	1104			120	1162
																		121	1045			121	1459			121	1026					121	1348			121	967.2			121	1103			121	1081			121	1131
																		122	1047			122	1450			122	1027					122	1298			122	966			122	1065			122	1065			122	1106
																		123	1040			123	1456			123	1022					123	1252			123	973.7			123	1031			123	1047			123	1085
																		124	1042			124	1455			124	1025					124	1210			124	966.1			124	1004			124	1028			124	1068
																		125	1047			125	1446			125	1028					125	1166			125	966.4			125	978.2			125	1004			125	1049
																		126	1043			126	1453			126	1024					126	1132			126	965.5			126	969.9			126	1005			126	1036
																		127	1038			127	1451			127	1028					127	1113			127	967.8			127	945.7			127	993.8			127	1022
																		128	1042			128	1447			128	1034					128	1089			128	967.2			128	943.5			128	989.4			128	1006
																		129	1039			129	1457			129	1025					129	1072			129	966.2			129	929.7			129	993.4			129	1008
																		130	1038			130	1452			130	1025					130	1052			130	965.8			130	922.4			130	980.5			130	1002
																		131	1040			131	1449			131	1026					131	1043			131	966.7			131	917.2			131	984.8			131	995
																		132	1035			132	1455			132	1020					132	1044			132	969.2			132	912.7			132	980.2			132	991.2
																		133	1037			133	1444			133	1027					133	1038			133	964.2			133	902.6			133	980.7			133	991.2
																		134	1041			134	1453			134	1018					134	1020			134	1205			134	913.1			134	978.3			134	983
																		135	1041			135	1460			135	1018					135	1023			135	1150			135	908			135	979.8			135	986.8
																		136	1039			136	1452			136	1023					136	1023			136	1117			136	899.2			136	978.3			136	982.2
																		137	1034			137	1452			137	1019					137	1023			137	1182			137	897.6			137	978.7			137	980.9
																		138	1035			138	1458			138	1020					138	1022			138	957.2			138	900.2			138	968.3			138	977.7
																		139	1035			139	1608			139	2282					139	1019			139	957.8			139	899			139	964.7			139	975.8
																		140	1036			140	2797			140	1993					140	1016			140	957.1			140	900.3			140	969.2			140	975.5
																		141	1032			141	2593			141	2118					141	1011			141	958.7			141	902.6			141	972.1			141	973.3
																		142	1040			142	2612			142	1015					142	1014			142	946.6			142	898.4			142	972			142	975.7
																		143	1036			143	2883			143	1013					143	1012			143	950.4			143	895.6			143	969.7			143	968.1
																		144	1035			144	1431			144	1018					144	1012			144	953.2			144	894.9			144	977.5			144	974.7
																		145	1036			145	1358			145	1007					145	1015			145	960.9			145	895.7			145	973.4			145	975
																		146	1033			146	1287			146	1015					146	1012			146	953.1			146	894.9			146	967.3			146	971.8
																		147	1035			147	1233			147	1011					147	1009			147	956.5			147	895.4			147	976.5			147	977
																		148	1037			148	1197			148	1003					148	1007			148	948.4			148	896.1			148	971.3			148	966.6
																		149	1038			149	1153			149	1007					149	1016			149	957.4			149	894.1			149	966.5			149	967.5
																		150	1036			150	1144			150	1013					150	1018			150	949.7			150	888.8			150	965.1			150	968.7
																		151	1036			151	1118			151	1008					151	1005			151	953.1			151	893.9			151	969.1			151	969.6
																		152	1034			152	1108			152	1009					152	1015			152	951.6			152	891.1			152	975			152	964.5
																		153	1054			153	1104			153	1012					153	1013			153	957.2			153	895.7			153	968.4			153	967.5
																		154	4500			154	1089			154	1018					154	1018			154	950.6			154	893.1			154	972.1			154	973.8
																		155	4131			155	1088			155	1019					155	1010			155	955.3			155	896.2			155	974.7			155	967.9
																		156	4381			156	1081			156	1019					156	1015			156	954.1			156	887.6			156	978.5			156	971.4
																		157	1027			157	1073			157	1010					157	1012			157	956			157	896.9			157	969.2			157	969.9
																		158	1022			158	1077			158	1009					158	1000			158	955.3			158	892			158	999.1			158	963.4
																		159	1028			159	1078			159	1015					159	1003			159	950.3			159	891.2			159	1025			159	965.6
																		160	1029			160	1076			160	1014					160	1011			160	956.2			160	893.2			160	1010			160	971.1
																		161	1022			161	1078			161	1018					161	1007			161	954.3			161	888.5			161	1005			161	994.7
																		162	1020			162	1079			162	1012					162	1011			162	960.9			162	895.2			162	993.9			162	1011
																		163	1032			163	1080			163	1012					163	1009			163	949.6			163	891.1			163	957.4			163	1017
																		164	1028			164	1080			164	1014					164	1009			164	954.1			164	891.9			164	960.1			164	1020
																		165	1017			165	1072			165	1016					165	1007			165	953.1			165	894.3			165	958			165	962.5
																		166	1032			166	1070			166	1016					166	1005			166	946.8			166	889.7			166	964.2			166	957
																		167	1032			167	1074			167	1019					167	1014			167	951.9			167	887.9			167	960.4			167	956.3
																		168	1024			168	1071			168	1013					168	1012			168	953.5			168	891.4			168	966.5			168	956.7
																		169	1023			169	1078			169	1016					169	1008			169	951.2			169	891.7			169	968.4			169	957.9
																		170	1023			170	1077			170	1014					170	1008			170	951.5			170	891.7			170	958.1			170	962.5
																		171	1026			171	1063			171	1011					171	1011			171	956.5			171	892.9			171	964.1			171	956.9
																		172	1023			172	1076			172	1008					172	1012			172	954.1			172	891.5			172	966.3			172	955.8
																		173	1019			173	1073			173	1008					173	1006			173	955.6			173	892.8			173	959.7			173	962.7
																		174	1024			174	1071			174	1009					174	1004			174	953.8			174	885.5			174	962.5			174	970.6
																		175	1024			175	1069			175	1011					175	1012			175	948			175	884.1			175	964			175	955.8
																		176	1024			176	1073			176	1003					176	1007			176	952.6			176	894.8			176	962.1			176	948
																		177	1029			177	1076			177	1013					177	1009			177	954.1			177	891			177	966.1			177	958.7
																		178	1020			178	1072			178	1013					178	1001			178	948.6			178	888.6			178	961.3			178	952.6
																		179	1023			179	1069			179	1012					179	1005			179	950.8			179	1125			179	965			179	963.7
																		180	1027			180	2781			180	1012					180	1007			180	952.6			180	1030			180	958.9			180	954.1
																		181	1028			181	2149			181	1006					181	1005			181	953.6			181	1034			181	966			181	955.3
																		182	1015			182	2111			182	1010					182	1009			182	948			182	1055			182	964.8			182	941.1
																		183	1022			183	2168			183	1013					183	1003			183	955			183	885.2			183	967			183	948.1
																		184	1022			184	1171			184	1009					184	1008			184	955.6			184	888.3			184	958.8			184	954
																		185	1022			185	1064			185	1002					185	1004			185	954.5			185	885.3			185	962			185	957.5
																		186	1021			186	1064			186	1011					186	1003			186	956.9			186	887.9			186	963.1			186	948.7
																		187	1026			187	1064			187	1004					187	1010			187	950.9			187	883.6			187	966.5			187	959.9
																		188	1025			188	1065			188	2231					188	1001			188	958.8			188	889.1			188	957.8			188	943
																		189	1026			189	1062			189	1701					189	1011			189	949.8			189	889.6			189	961.1			189	956.1
																		190	1019			190	1064			190	1747					190	1002			190	949.8			190	882.3			190	958.7			190	956.7
																		191	1019			191	1065			191	1034					191	1014			191	951.4			191	889.9			191	960.4			191	958.2
																		192	1021			192	1065			192	1023					192	1003			192	951.9			192	885.3			192	958			192	950.4
																		193	1020			193	1060			193	1024					193	1002			193	948.3			193	884.4			193	961.2			193	952.5
																		194	1018			194	1063			194	1018					194	1009			194	956			194	883.9			194	966.3			194	956.6
																		195	1025			195	1068			195	999.7					195	1003			195	1197			195	883.4			195	958.5			195	950.8
																		196	1022			196	1067			196	993.2					196	1480			196	1192			196	885.6			196	958.1			196	960.1
																		197	1017			197	1066			197	979.8					197	1342			197	1179			197	885.7			197	958.2			197	951
																		198	1017			198	1066			198	961					198	1327			198	1007			198	876.8			198	958			198	952.4
																		199	1020			199	1064			199	954.2					199	1235			199	953.6			199	876			199	960.7			199	954.2
																		200	1022			200	1065			200	941.5					200	1003			200	935.2			200	888.7			200	959.4			200	953.9
																		201	1015			201	1062			201	936.9					201	1002			201	904.8			201	877.8			201	960.9			201	948.3
																		202	1020			202	1059			202	911					202	994.9			202	884.4			202	881.3			202	965.1			202	951.6
																		203	1020			203	1067			203	898					203	1003			203	857.3			203	879.5			203	960.9			203	953.2
																		204	1023			204	1075			204	890.3					204	1001			204	831.2			204	884.8			204	954.8			204	958.3
																		205	1092			205	1057			205	875.7					205	1003			205	806.7			205	885.4			205	959.1			205	958.1
																		206	2813			206	1073			206	869.7					206	995			206	788.2			206	882.1			206	959.6			206	949.8
																		207	2631			207	1066			207	847.7					207	997.2			207	783.7			207	884.4			207	964.4			207	956.6
																		208	3447			208	1067			208	834.7					208	1001			208	772.3			208	885.1			208	959.6			208	955.1
																		209	1032			209	1059			209	830.5					209	1006			209	762.7			209	880.9			209	958.1			209	957.8
																		210	1032			210	1062			210	819.1					210	1001			210	749.4			210	876.6			210	964.4			210	949.4
																		211	1028			211	1067			211	805.5					211	1002			211	735			211	883.6			211	954.7			211	949.4
																		212	1011			212	1061			212	800.7					212	996.1			212	731			212	882.2			212	956.7			212	953.5
																		213	994.1			213	1063			213	797.6					213	997.6			213	719.5			213	880			213	960.8			213	942.9
																		214	979.5			214	1068			214	791					214	996.8			214	726.8			214	886.8			214	967.5			214	950.4
																		215	962.4			215	1066			215	778.2					215	1003			215	714.4			215	879.2			215	955.8			215	949.3
																		216	948.9			216	1064			216	773					216	996.8			216	716.3			216	884.1			216	966			216	947.6
																		217	926.5			217	1073			217	772.7					217	1006			217	706.5			217	878.8			217	955.4			217	952.8
																		218	908.5			218	1061			218	756.5					218	996.2			218	710			218	876.2			218	959			218	952
																		219	899.4			219	1070			219	755.2					219	995.8			219	700.5			219	879.7			219	953.6			219	947.8
																		220	883.4			220	1059			220	749.7					220	997.3			220	702.1			220	887.2			220	958.3			220	960.4
																		221	864.4			221	1066			221	745.6					221	999.9			221	700			221	882.2			221	996.2			221	948.9
																		222	846.2			222	1058			222	737.9					222	991			222	695.3			222	879.1			222	1004			222	945.7
																		223	837.4			223	1062			223	733.3					223	993.9			223	687.8			223	886.5			223	999.2			223	955.2
																		224	821.5			224	1065			224	735.5					224	996.8			224	691.1			224	884.4			224	1006			224	958.8
																		225	806.6			225	1066			225	726.5					225	994.6			225	687			225	880.5			225	972.1			225	949.2
																		226	797.4			226	1057			226	724.6					226	1006			226	690.6			226	874.1			226	971.9			226	951.8
																		227	793.8			227	1063			227	722.5					227	1000			227	684.4			227	880.5			227	980.2			227	947.9
																		228	784.8			228	1060			228	723.1					228	999.6			228	679.6			228	882.4			228	972.9			228	948.2
																		229	780.5			229	1068			229	719.7					229	1001			229	685.2			229	888			229	981.1			229	953.6
																		230	768.3			230	1062			230	718					230	997.5			230	678.2			230	888.3			230	984.1			230	944.2
																		231	762.3			231	1062			231	718					231	991.9			231	677.7			231	885.1			231	978.4			231	946
																		232	759.6			232	1068			232	714.5					232	990.8			232	684			232	885.2			232	976.7			232	951.6
																		233	749.2			233	1062			233	711.4					233	995.1			233	683			233	884			233	974.6			233	943.4
																		234	741.8			234	1068			234	705.9					234	1002			234	676.7			234	877.1			234	975.9			234	945.2
																		235	742.2			235	1074			235	715.5					235	993			235	680.9			235	876.6			235	976.5			235	948.4
																		236	739.6			236	1060			236	705.2					236	992.5			236	682.6			236	886.1			236	975.3			236	947.4
																		237	733.4			237	1062			237	705.8					237	997.3			237	686.3			237	881.9			237	975.3			237	943.1
																		238	728.4			238	1067			238	704.6					238	1001			238	682.8			238	884.8			238	972.5			238	950.9
																		239	727.9			239	1067			239	706.9					239	996.2			239	682.1			239	881.6			239	973.6			239	950
																		240	735.5			240	1068			240	705.3					240	994.3			240	677.3			240	877.3			240	968.5			240	951
																		241	718.8			241	1067			241	703.2					241	998.3			241	678.8			241	878.9			241	973.5			241	946.4
																		242	719.4			242	1063			242	700.8					242	991.1			242	677.7			242	884.9			242	972.9			242	945
																		243	721.6			243	1063			243	701.8					243	1002			243	678.4			243	879.3			243	966.5			243	953.1
																		244	718			244	1069			244	713.9					244	997.3			244	678.5			244	885.8			244	971			244	951.6
																		245	718			245	1066			245	701.9					245	989.9			245	676.9			245	877.6			245	963.1			245	952.6
																		246	715			246	1064			246	700.4					246	988.6			246	678.4			246	884.7			246	976.1			246	947.8
																		247	709.1			247	1063			247	697.2					247	1002			247	676.1			247	880.6			247	974.4			247	943.5
																		248	716.6			248	1062			248	703.9					248	1000			248	680.3			248	883.3			248	973.8			248	946.3
																		249	706.2			249	1060			249	702.6					249	997.2			249	672.9			249	884.1			249	972.5			249	958.1
																		250	711.8			250	1066			250	695.8					250	1001			250	675.3			250	881			250	962.5			250	947.1
																		251	704.2			251	1065			251	695.8					251	997.6			251	676.7			251	1096			251	964.6			251	951.9
																		252	711.7			252	1061			252	693.9					252	990.6			252	669.1			252	1010			252	963.8			252	950.4
																		253	712			253	1060			253	699.9					253	1003			253	678.8			253	1051			253	961.4			253	946.4
																		254	709.1			254	1060			254	698.7					254	995.3			254	674.9			254	916.9			254	967.6			254	947.6
																		255	704.4			255	1061			255	693.7					255	1001			255	677.2			255	862.6			255	961.6			255	952.1
																		256	706.3			256	1060			256	696.4					256	992.5			256	674.4			256	839.3			256	964.8			256	947.9
																		257	705.3			257	1064			257	697.1					257	995.8			257	679.2			257	820.6			257	960			257	936.6
																		258	706.5			258	1063			258	696.3					258	994.1			258	674.6			258	806.1			258	963.9			258	943.6
																		259	700.3			259	1059			259	696					259	998.5			259	672.1			259	779.1			259	958.4			259	953.9
																		260	703.2			260	1063			260	690.6					260	1186			260	678			260	756.3			260	960.4			260	939.8
																		261	701.8			261	1069			261	696.9					261	1297			261	677.9			261	747.3			261	959.6			261	949
																		262	703.8			262	1065			262	698.5					262	1299			262	673.7			262	729.4			262	961.6			262	944.6
																		263	698			263	1064			263	692.1					263	1003			263	677.2			263	718.2			263	970.5			263	938.9
																		264	694.9			264	1063			264	692					264	965.5			264	911.4			264	707			264	961.9			264	951.9
																		265	706.4			265	1060			265	695.3					265	933.7			265	858			265	691.2			265	956.4			265	950
																		266	711			266	1060			266	696.2					266	903.5			266	889.1			266	686			266	959.6			266	950.6
																		267	700.8			267	1066			267	698.8					267	887.2			267	668.3			267	679.4			267	961.8			267	944
																		268	699.6			268	1061			268	688.7					268	857.9			268	673.9			268	670.8			268	959			268	942.9
																		269	701.1			269	1062			269	696.4					269	841			269	667			269	673.5			269	957.6			269	936.4
																		270	700.5			270	2611			270	697.3					270	826.6			270	672.6			270	666.1			270	956.8			270	944.9
																		271	702.1			271	2181			271	692.1					271	810.7			271	670.7			271	657			271	951.1			271	940.3
																		272	703.1			272	2063			272	693.4					272	804.7			272	671.8			272	652.8			272	951.1			272	949.3
																		273	700.7			273	2063			273	690					273	790.5			273	670.7			273	652.9			273	952.3			273	947.7
																		274	702.3			274	2160			274	690.9					274	773.3			274	673.7			274	651.4			274	956.1			274	942.7
																		275	700.1			275	1091			275	692.3					275	773.2			275	668.1			275	650.1			275	950.1			275	944.6
																		276	699			276	1077			276	693.9					276	755.5			276	669.7			276	645.4			276	949.8			276	947.3
																		277	698.1			277	1063			277	699.6					277	747.8			277	668.6			277	647.7			277	952.8			277	946.7
																		278	704.3			278	1053			278	696.1					278	740							278	646.6			278	956.9			278	943.5
																		279	698.6			279	1036			279	696.3					279	741.7							279	642.2			279	950.1			279	951.7
																		280	702.1			280	1018			280	691.3					280	737.9							280	640.6			280	954.1			280	952.5
																		281	2810			281	1008			281	691.7					281	729.9							281	644.1			281	956.3			281	949.3
																		282	3412			282	984			282	693.7					282	733.8							282	632.4			282	956.3			282	946
																		283	3274			283	976.7			283	688.4					283	724.8							283	635.5			283	951.6			283	942.6
																		284	789.4			284	948.8			284	695.5					284	719.6							284	637.3			284	956.4			284	944.6
																		285	696.7			285	931.7			285	693.8					285	725.5							285	630.8			285	954.4			285	947
																		286	693.9			286	916.5			286	693.3					286	724.7							286	633.4			286	947.5			286	949.1
																		287	692.8			287	903.6			287	691.6					287	716.3							287	627			287	944			287	938.2
																		288	692.6			288	884.4			288	689.2					288	713.2							288	624.3			288	940.1			288	947.1
																		289	690			289	877.9			289	694.2					289	714.6							289	634.6			289	945.4			289	946.6
																		290	696.6			290	861.8			290	698					290	713.2							290	632.9			290	945.6			290	942.9
																						291	853.7			291	690.7					291	714.8							291	630.1			291	952.2			291	944
																						292	850.7			292	696.2					292	705.5							292	636.9			292	949.4			292	943.3
																						293	830.2			293	695.6					293	714.1							293	637.5			293	943			293	940.4
																						294	817.9			294	690.7					294	713.6							294	636			294	944.9			294	944.4
																						295	815.7			295	689					295	712.5							295	629.1			295	941.7			295	945.5
																						296	803.9			296	696.4					296	705.1							296	630.3			296	950			296	943.2
																						297	799.3			297	694.1					297	704.5							297	633.4			297	942.4			297	950.1
																						298	793.9			298	691.5					298	706.1							298	636.3			298	941.8			298	947.3
																						299	789.6			299	694					299	708.1							299	633.2			299	944.4			299	948.2
																						300	782.8			300	691.7					300	701.7							300	631.9			300	940.9			300	945.8
																						301	776.5			301	697.2					301	707.8							301	633			301	940.1			301	942.8
																						302	780.2			302	694.9					302	705.4							302	634.8			302	942.5			302	947.8
																						303	769.4			303	693.2					303	709.7							303	626.1			303	944			303	946.6
																						304	771.1			304	697.8					304	707.7							304	627.3			304	934.7			304	948.5
																						305	764.1			305	695.3					305	703.7							305	631.6			305	937.8			305	944.9
																						306	765.9			306	693.3					306	707.8							306	630.1			306	941			306	941.1
																						307	756.4			307	694.8					307	704.9							307	628.3			307	939.3			307	941.8
																						308	762.6			308	699.8					308	702.8							308	625.2			308	938.1			308	948.7
																						309	758.5			309	694.2					309	701.8							309	629.4			309	942.3			309	942
																						310	751.8			310	692.5					310	700.8							310	626.5			310	947			310	942.7
																						311	758.6			311	693.8					311	703.9							311	623.9			311	932.1			311	940.7
																						312	747.6			312	700.3					312	700							312	627			312	934.6			312	942.2
																						313	748.8			313	693.7					313	705.8							313	629.7			313	936.2			313	944.5
																						314	750.9			314	688.1					314	709.5							314	629			314	934.2			314	937.8
																						315	750.3			315	694					315	704							315	632			315	937.4			315	946.1
																						316	752.5			316	1201					316	701							316	621.5			316	930.7			316	944.2
																						317	755.6			317	1442					317	707.9							317	628.2			317	928.4			317	941.2
																						318	748			318	1379					318	699.6							318	637.4			318	926.6			318	944
																						319	738.6			319	1903					319	707.2							319	634.4			319	937.3			319	942.5
																						320	747.3			320	691.4					320	706.7							320	628.1			320	931.9			320	940.7
																						321	750.4			321	688.9					321	705.9							321	627			321	927.1			321	947.5
																						322	747.8			322	687					322	704							322	919.5			322	932.2			322	944.4
																						323	745.6			323	688.7					323	706.7							323	864.6			323	927.5			323	936.8
																						324	739.3			324	689.6					324	704.3							324	867.2			324	929.6			324	945.9
																						325	744.8			325	687.8					325	696.7							325	872.2			325	940.6			325	947.3
																						326	742.4			326	687.2					326	703.8							326	730			326	941			326	941.3
																						327	741.4			327	690.5					327	703.1							327	627.4			327	925.1			327	944.8
																						328	743.5			328	693.3					328	700.8							328	625.4			328	933.5			328	942
																						329	746.5			329	680.4					329	705.9							329	625.4			329	926.9			329	945.3
																						330	748.3									330	703.1							330	624.8			330	927.6			330	946.5
																						331	746.2									331	702.3							331	623			331	921.8			331	945.9
																						332	741.3									332	702.8							332	623.7			332	927.9			332	942.2
																						333	744.2									333	700.7							333	624.9			333	933.2			333	940.7
																						334	743.7									334	699.8							334	628.3			334	920.2			334	939.1
																						335	742.8									335	704.3							335	620.9			335	927.7			335	942.5
																						336	738.2									336	708.8							336	628.3			336	932.6			336	947.5
																						337	741.4									337	695.9							337	630.1			337	920.2			337	954.5
																						338	744.1									338	707.8							338	625.2			338	929.8			338	941.5
																						339	739.6									339	700.5							339	632.4			339	928.1			339	944.8
																						340	741.7									340	701.8							340	622.1			340	927.1			340	942.7
																						341	739.6									341	700.5							341	619.3			341	923.8			341	943.7
																						342	740									342	708.6							342	627.6			342	926			342	947
																						343	744.7									343	702.3							343	622.3			343	925.3			343	941.2
																						344	743									344	700.8							344	622.6			344	920.1			344	937.8
																						345	735.9									345	698.9							345	620.6			345	922.4			345	949.1
																						346	740.3									346	1064							346	620.8			346	927.9			346	945.4
																						347	740.2									347	1058							347	632.6			347	924.4			347	944.8
																						348	739.8									348	1057							348	623.4			348	920.3			348	939.8
																						349	741.4									349	1063							349	620.4			349	919.9			349	946.6
																						350	747.9									350	722.9							350	619.5			350	920.7			350	949.5
																						351	743									351	701							351	628.1			351	918.2			351	943.1
																						352	742.6									352	701							352	617.9			352	919			352	937.9
																						353	743.3									353	701.1							353	627.4			353	915.7			353	939.1
																						354	744.8									354	699.9							354	623.9			354	920.6			354	938.9
																						355	897.2									355	699.1							355	622.7			355	917.6			355	939.9
																						356	2242									356	698.5							356	626.3			356	914.8			356	941.3
																						357	1978									357	704.2							357	623.7			357	916			357	941.6
																						358	1950									358	697.3							358	625.3			358	924			358	942
																						359	2107									359	700.1							359	616.7			359	911.8			359	939.6
																						360	736.5									360	692.7							360	621.6			360	922.2			360	948.7
																						361	744									361	700.7							361	627.8			361	911.8			361	941
																						362	741.7																	362	624			362	921.5			362	935.2
																						363	739.4																	363	630.7			363	910.8			363	938.3
																						364	739.1																	364	620.5			364	909.5			364	946.5
																						365	743.4																	365	621.9			365	910.2			365	940.9
																						366	730.7																	366	623.4			366	912			366	942.2
																						367	732																	367	619.6			367	911.4			367	945.7
																						368	738.5																	368	625.6			368	910			368	939.1
																						369	743.9																	369	623.1			369	914.6			369	997.5
																						370	740.9																	370	625.2			370	915.8			370	984.5
																						371	737.4																	371	623.4			371	916.4			371	984.1
																						372	729.7																	372	622.1			372	906.4			372	979.2
																						373	742.1																	373	625.9			373	915.2			373	961.4
																						374	739																	374	625			374	906.7			374	970.9
																						375	733.5																					375	910.5			375	964.5
																						376	734.2																					376	902.7			376	950.1
																						377	735.8																					377	910.5			377	964.5
																						378	734.6																					378	908.6			378	966.8
																						379	741.6																					379	905.4			379	965.5
																						380	738.8																					380	903.4			380	966.7
																						381	739.6																					381	910.6			381	958.7
																						382	737.3																					382	909.9			382	955.9
																						383	744.3																					383	906.9			383	957
																						384	739.7																					384	901			384	960
																						385	744.5																					385	905.9			385	961.7
																						386	731.4																					386	910.8			386	956.5
																						387	736.7																					387	904.4			387	952.5
																						388	736.2																					388	902.3			388	955.1
																						389	741.7																					389	904.9			389	954.6
																						390	739.7																					390	901.8			390	954.8
																						391	734.8																					391	907.3			391	963.2
																						392	738.2																					392	903.5			392	951.1
																						393	746.8																					393	912.4			393	956
																						394	732.8																					394	900.7			394	952.5
																						395	738.6																					395	902.9			395	942.8
																						396	743																					396	899.4			396	946.6
																						397	737.8																					397	903.2			397	950.2
																						398	740.2																					398	900.3			398	951.6
																						399	735.5																					399	893.3			399	943.6
																						400	738.4																					400	900.9			400	948
																						401	738.5																					401	899.8			401	945.7
																						402	742.1																					402	899			402	950.3
																						403	746.5																					403	902.2			403	939.6
																						404	736.1																					404	899			404	948.8
																						405	740																					405	898.1			405	941.7
																						406	733																					406	904			406	950
																						407	741																					407	900.6			407	943.1
																						408	736.3																					408	898.2			408	950.7
																						409	737.3																					409	895.2			409	939.3
																						410	735.4																					410	896.2			410	945.5
																						411	738.9																					411	894.2			411	943.2
																						412	740.6																					412	902.3			412	942.7
																						413	738.2																					413	900.5			413	949.5
																						414	736.3																					414	896.8			414	936.6
																						415	746.5																					415	884.6			415	935.4
																						416	744.3																					416	894.6			416	941.2
																						417	744.7																					417	898.5			417	942.4
																						418	739.6																					418	888.1			418	939.3
																						419	746.1																					419	892.4			419	939.1
																						420	738																					420	886.6			420	940.2
																						421	741.8																					421	890.6			421	933.9
																																												422	888.8			422	934.2
																																												423	888.7			423	933
																																												424	897.4			424	936.9
																																												425	887.9			425	932.1
																																												426	889.6			426	934.1
																																												427	889.7			427	942.8
																																												428	892.9			428	929
																																												429	883.9			429	936.1
																																												430	892.5			430	930.6
																																												431	886.6			431	935.7
																																												432	881.8			432	929.8
																																												433	889.7			433	934.3
																																												434	886.7			434	934
																																												435	884.1			435	936.1
																																												436	883.4			436	922.8
																																												437	889.8			437	933.5
																																												438	886.2			438	932
																																												439	890.3			439	925.2
																																												440	885.8			440	927.5
																																												441	884.4			441	920.6
																																												442	878.1			442	928.8
																																												443	884.4			443	928.6
																																												444	890.4			444	925
																																												445	879			445	918.4
																																												446	875.8			446	922.2
																																												447	884			447	920.9
																																												448	881			448	926.4
																																												449	877.3			449	923.8
																																												450	884			450	921.2
																																												451	877			451	918.9
																																												452	878.4			452	918.3
																																												453	881.6			453	913.4
																																												454	877.5			454	919.5
																																												455	880.9			455	910.6
																																												456	878.3			456	924.5
																																												457	882.6			457	923.3
																																												458	875			458	918.1
																																												459	868.1			459	913.8
																																												460	881.7			460	917.5
																																												461	874.3			461	917.3
																																												462	875.3			462	914
																																												463	869.5			463	910.5
																																												464	878			464	911.2
																																												465	867.8			465	915.3
																																												466	875.7			466	913.8
																																												467	865.1			467	909.9
																																												468	875			468	909.9
																																												469	875.8			469	920.4
																																												470	873.3			470	904.5
																																												471	879.3			471	909
																																												472	878.5			472	916.7
																																												473	871.1			473	914
																																												474	869.1			474	910.8
																																												475	872.4			475	915.5
																																												476	874.3			476	912.5
																																												477	867.9			477	901.5
																																												478	874.1			478	909.2
																																												479	874.1			479	910.5
																																												480	870.4			480	908.1
																																												481	867.3			481	906
																																												482	868.2			482	903.3
																																												483	869.8			483	906.1
																																												484	869			484	906.9
																																												485	871.2			485	906
																																												486	867.2			486	899.8
																																												487	868.2			487	906.4
																																												488	864.1			488	899.6
																																												489	869.2			489	901.5
																																												490	861.6			490	901
																																												491	862.4			491	907.5
																																												492	872.1			492	898.1
																																												493	868.9			493	902.7
																																												494	860.1			494	898.9
																																												495	860.7			495	898.1
																																												496	867			496	895.3
																																												497	857.7			497	897
																																												498	863.5			498	900.1
																																												499	863.8			499	895.5
																																												500	863.2			500	889.6
																																												501	856.7			501	896.3
																																												502	868			502	891.4
																																												503	856.6			503	894.4
																																												504	863.7			504	897
																																												505	861			505	885.9
																																												506	860			506	898.4
																																												507	859.8			507	892.8
																																												508	858			508	895.3
																																												509	863			509	895.9
																																												510	854.2			510	887.5
																																												511	861			511	885.9
																																												512	856.7			512	893.9
																																												513	860.1			513	897.8
																																												514	857.7			514	888.9
																																												515	857.3			515	892
																																												516	860.9			516	887.4
																																												517	861.5			517	893.3
																																												518	854.3			518	889.4
																																												519	861.7			519	885.5
																																												520	858.7			520	886
																																												521	848.2			521	883.6
																																												522	852.4			522	882.9
																																												523	858.4			523	888.7
																																												524	860.4			524	883.5
																																												525	850.2			525	882.8
																																												526	860.5			526	882.3
																																												527	852			527	878.8
																																												528	853.6			528	887.1
																																												529	847.8			529	880.4
																																												530	851.1			530	884.5
																																												531	853.3			531	884.1
																																												532	853.4			532	883.7
																																												533	849.6			533	884.9
																																												534	854.2			534	879.6
																																												535	855.4			535	874.8
																																												536	851.1			536	877.4
																																												537	854.2			537	880.3
																																												538	857			538	885.6
																																												539	852.8			539	882
																																												540	853.6			540	879.7
																																												541	846.4			541	878.5
																																												542	844.8			542	874.6
																																												543	851.1			543	877.2
																																												544	847.4			544	883.7
																																												545	847			545	881.3
																																												546	844.8			546	876.9
																																												547	846.1			547	868.5
																																												548	843.6			548	876.2
																																												549	848.1			549	875.8
																																												550	847.1			550	874.1
																																												551	843.3			551	876.5
																																												552	849.4			552	877.9
																																												553	847.8			553	871
																																												554	845			554	870.3
																																												555	841.1			555	867.3
																																												556	845.7			556	868.5
																																												557	835.9			557	872.4
																																												558	843.1			558	878.1
																																												559	838.4			559	871.3
																																												560	840.5			560	866.5
																																												561	844.2			561	865.7
																																												562	843.9			562	869
																																												563	844.3			563	864.7
																																												564	845.5			564	864.2
																																												565	838.3			565	866.4
																																												566	836.4			566	867.3
																																												567	841.4			567	862.5
																																												568	845.7			568	862.3
																																												569	834.3			569	866.6
																																												570	834.7			570	866.3
																																												571	845.6			571	867.5
																																												572	840.7			572	864.5
																																												573	832.3			573	870
																																												574	835.7			574	863.5
																																												575	833.9			575	869.1
																																												576	840.1			576	865.7
																																												577	843.1			577	864.9
																																												578	837.5			578	856.6
																																												579	836.8			579	858.3
																																												580	839.9			580	865.6
																																												581	836.3			581	856.9
																																												582	838			582	855.9
																																												583	836.6			583	862.2
																																												584	827.3			584	858.3
																																												585	837			585	855.7
																																												586	831.9			586	858.6
																																												587	827.6			587	851.7
																																												588	841.5			588	852.9
																																												589	828.6			589	859.7
																																												590	831.8			590	855.8
																																												591	834			591	857.1
																																												592	841.4			592	856.9
																																												593	834.2			593	860.8
																																												594	834.5			594	851.6
																																												595	833.1			595	863.9
																																												596	827.5			596	853.5
																																												597	829.8			597	853.3
																																												598	834.2			598	851.8
																																												599	828			599	848.5
																																												600	832.8			600	854.6
																																												601	824.1			601	853.6
																																												602	832.7			602	852.9
																																												603	829.9			603	846.2
																																												604	823.8			604	847.2
																																												605	832.2			605	851.4
																																												606	832			606	856.6
																																												607	828.1			607	844.3
																																												608	826.8			608	842.4
																																												609	825.9			609	846.8
																																												610	830.6			610	844.5
																																												611	827.4			611	853.3
																																												612	833.5			612	848.1
																																												613	825.9			613	847.3
																																												614	827.9			614	849.4
																																												615	829.4			615	844.4
																																												616	831.5			616	840.3
																																												617	820.8			617	843.7
																																												618	818.3			618	847.8
																																												619	824.6			619	843.1
																																												620	832.3			620	847.6
																																												621	828.9			621	846.2
																																												622	816			622	840.5
																																												623	816.5			623	850.7
																																												624	830.1			624	840
																																												625	823.6			625	847.5
																																												626	824.1			626	836.8
																																												627	828.4			627	838.2
																																												628	823.4			628	840.6
																																												629	818.3			629	838
																																												630	828.1			630	843.5
																																																631	835.8
																																																632	836.4
																																																633	834.2
																																																634	843.9
																																																635	842.1
																																																636	843
																																																637	831.3
																																																638	840.9
																																																639	838.7
																																																640	838.4
																																																641	833.8
																																																642	840.5
																																																643	836.9
																																																644	835.9
																																																645	834.9
																																																646	835.3
																																																647	838
																																																648	836.9
																																																649	831.2
																																																650	830.5
																																																651	838.6
																																																652	836.8
																																																653	833.8
																																																654	831
																																																655	833.7
																																																656	829.4
																																																657	829.7
																																																658	835.8
																																																659	831

## Sheet: Supplementary figure 3a
[SAMPLE]	Rab1b					[SAMPLE]	AMP-Rab1b						[SAMPLE]	TReND-1-Rab1b
{						{							{
[VERSION]						[VERSION]							[VERSION]
{						{							{
ASRFormat	4.0.0	2020-10-26				ASRFormat	4.0.0	2020-10-26					ASRFormat	4.0.0	2020-10-26
MHVersion	B.07.00 [7024.0]					MHVersion	B.07.00 [7024.0]						MHVersion	B.07.00 [7024.0]
}						}							}
Sample	1					Sample	1						Sample	1
Well	1,1:A,3					Well	1,1:A,7						Well	1,1:A,8
RawSamplePosition	P1-A3					RawSamplePosition	P1-A7						RawSamplePosition	P1-A8
FileName	D:\MassHunter\Data\Christian Pett\Jiqing Du\180919_3_Rab1_3-174.d					FileName	D:\MassHunter\Data\Christian Pett\Jiqing Du\180919_7_ATP+02142.d_2nd.d						FileName	D:\MassHunter\Data\Christian Pett\Jiqing Du\180919_8_ATP1C+02142.d_2nd.d
SampleType	0					SampleType	0						SampleType	0
SampleID	180919_3_Rab1_3-174					SampleID	180919_7_ATP+02142_2nd						SampleID	180919_8_ATP1C+02142_2nd
SampleDescription						SampleDescription							SampleDescription
Date	2019-09-18					Date	2019-09-18						Date	2019-09-18
Time	13:14:40					Time	16:05:22						Time	16:14:26
UserName						UserName							UserName
Instrument	Instrument 1					Instrument	Instrument 1						Instrument	Instrument 1
Method	D:\MassHunter\Methods\INTACT PROTEIN\C8 Desalting Method 1.m					Method	D:\MassHunter\Methods\INTACT PROTEIN\C8 Desalting Method 1.m						Method	D:\MassHunter\Methods\INTACT PROTEIN\C8 Desalting Method 1.m
DAMethod						DAMethod							DAMethod
AnalysisTime	5.936					AnalysisTime	5.936						AnalysisTime	5.936
FileType	7					FileType	7						FileType	7
[COMPOUND]						[COMPOUND]							[COMPOUND]
{						{							{
;Mass	Formula	Name	MassError(ppm)	MassError(mDa)		;Mass	Formula	Name	MassError(ppm)	MassError(mDa)			;Mass	Formula	Name	MassError(ppm)	MassError(mDa)
}						}							}
[FUNCTION]						[FUNCTION]							[FUNCTION]
{						{							{
Function	1					Function	1						Function	1
IonMode	Esi					IonMode	Esi						IonMode	Esi
Type	MS					Type	MS						Type	MS
Description	MS					Description	MS						Description	MS
Polarity	Positive					Polarity	Positive						Polarity	Positive
MassDecimals	4					MassDecimals	4						MassDecimals	4
[SPECTRUM]						[SPECTRUM]							[SPECTRUM]
{						{							{
ProcDesc	+ESI Scan (rt: 2.466-2.632 min, 21 scans) Frag=250.0V 180919_3_Rab1_3-174.d					ProcDesc	+ESI Scan (rt: 2.480-2.588 min, 14 scans) Frag=250.0V 180919_7_ATP+02142.d_2nd.d						ProcDesc	+ESI Scan (rt: 2.474-2.573 min, 13 scans) Frag=250.0V 180919_8_ATP1C+02142.d_2nd.d
Peak ID	1					Peak ID	1						Peak ID	1
Peak Ref	1					Peak Ref	1						Peak Ref	1
Time	2.547					Time	2.537						Time	2.527
Polarity	Positive					Polarity	Positive						Polarity	Positive
TIC	1.18212E+08					TIC	1.212755E+08						TIC	9.457384E+07
BPI	63819.4156					BPI	169081.1664						BPI	183205.9829
BPM	364.2472					BPM	364.2478						BPM	364.2474
Continuum	TRUE					Continuum	TRUE						Continuum	TRUE
Type	MS					Type	MS						Type	MS
[MS]						[MS]							[MS]
{						{							{
;Mass	% BPI					;Mass	% BPI						;Mass	% BPI
99.9993148120573	0.2441					99.9993148120573	0.1216						99.9993148120573	0.0998
100.002181204031	0.2398					100.002181204031	0.1200						100.002181204031	0.1018
100.005047637084	0.2406					100.005047637084	0.1179						100.005047637084	0.1024
100.007914111217	0.2500					100.007914111217	0.1258						100.007914111217	0.1029
100.01078062643	0.2452					100.01078062643	0.1234						100.01078062643	0.1062
100.013647182724	0.2565					100.013647182724	0.1193						100.013647182724	0.1005
100.016513780097	0.2622					100.016513780097	0.1140						100.016513780097	0.0973
100.01938041855	0.2599					100.01938041855	0.1119						100.01938041855	0.0877
100.022247098083	0.2362					100.022247098083	0.1157						100.022247098083	0.0909
100.025113818697	0.2477					100.025113818697	0.1168						100.025113818697	0.0984
100.02798058039	0.2513					100.02798058039	0.1145						100.02798058039	0.0975
100.030847383163	0.2518					100.030847383163	0.1175						100.030847383163	0.0960
100.033714227016	0.2369					100.033714227016	0.1163						100.033714227016	0.0984
100.036581111949	0.2368					100.036581111949	0.1226						100.036581111949	0.1014
100.039448037963	0.2382					100.039448037963	0.1238						100.039448037963	0.1053
100.042315005056	0.2471					100.042315005056	0.1394						100.042315005056	0.1143
100.045182013229	0.2395					100.045182013229	0.1418						100.045182013229	0.1148
100.048049062482	0.2398					100.048049062482	0.1457						100.048049062482	0.1206
100.050916152815	0.2422					100.050916152815	0.1368						100.050916152815	0.1148
100.053783284228	0.2461					100.053783284228	0.1324						100.053783284228	0.1082
[truncated: 440,481+ more rows]

[truncated: 12 more sheets: Supplementary figure 3b, Supplemetary Figure 4, Supplementary Figure 5a, Supplemenatay Figure 5b, Supplementary figure 10, Supplementary Figure 11c, Supplementary Figure 13, Supplementary figure14, Supplementary Figure 15, Supplementary Figure 17a, Supplementary Figure 17b, Supplementary figure 17c]
